# Supplementary material for: Use of the perceptual point-spread function to assess dysphotopsias
Source: PLoS One. 2024 Jul 19;19(7):e0306331. doi: 10.1371/journal.pone.0306331 (PMC11259305; doi:10.1371/journal.pone.0306331)
Supplement: S2 File — (ZIP) [file pone.0306331.s002.zip]

Archive with 266 entries (265 files):
- S2_File/
- S2_File/LYS_OD_004_3.499deg.csv
- S2_File/KPN_OS_007_6.027deg.csv
- S2_File/PTL_OD_001_1.036deg.csv
- S2_File/KMN_OS_003_2.706deg.csv
- S2_File/TCZ_OS_005_4.37deg.csv
- S2_File/BRT_OD_007_6.027deg.csv
- S2_File/WJD_OD_004_3.499deg.csv
- S2_File/KLM_OS_001_1.036deg.csv
- S2_File/PTL_OS_003_2.706deg.csv
- S2_File/WJD_OS_004_3.499deg.csv
- S2_File/PDW_OD_003_2.706deg.csv
- S2_File/WJD_OS_002_1.832deg.csv
- S2_File/BSZ_OS_006_5.16deg.csv
- S2_File/BSZ_OD_005_4.37deg.csv
- S2_File/KLM_OS_004_3.499deg.csv
- S2_File/KLM_OD_000_0.241deg.csv
- S2_File/KLM_OD_005_4.37deg.csv
- S2_File/KMN_OS_005_4.37deg.csv
- S2_File/LYS_OS_003_2.706deg.csv
- S2_File/PTL_OD_008_6.813deg.csv
- S2_File/PDW_radial_OD.csv
- S2_File/KLF_OS_009_7.675deg.csv
- S2_File/KLF_radial_OS.csv
- S2_File/TCZ_OD_007_6.027deg.csv
- S2_File/BSZ_radial_OD.csv
- S2_File/RGZ_OD_003_2.706deg.csv
- S2_File/KLF_OD_009_7.675deg.csv
- S2_File/KMN_OD_003_2.706deg.csv
- S2_File/KPN_OD_007_6.027deg.csv
- S2_File/WJD_OS_006_5.16deg.csv
- S2_File/PTL_OS_006_5.16deg.csv
- S2_File/PTL_OS_007_6.027deg.csv
- S2_File/KLM_OD_003_2.706deg.csv
- S2_File/KLM_OD_001_1.036deg.csv
- S2_File/KPN_OD_000_0.241deg.csv
- S2_File/PDW_OD_002_1.832deg.csv
- S2_File/KPN_OS_009_7.675deg.csv
- S2_File/RGZ_OS_001_1.036deg.csv
- S2_File/LYS_OS_006_5.16deg.csv
- S2_File/KLF_OS_000_0.241deg.csv
- S2_File/KLM_OS_002_1.832deg.csv
- S2_File/PDW_OS_005_4.37deg.csv
- S2_File/KPN_OD_003_2.706deg.csv
- S2_File/TCZ_OS_000_0.241deg.csv
- S2_File/BRT_OD_009_7.675deg.csv
- S2_File/KPN_OS_004_3.499deg.csv
- S2_File/TCZ_OS_009_7.675deg.csv
- S2_File/KMN_OS_007_6.027deg.csv
- S2_File/WJD_OD_006_5.16deg.csv
- S2_File/LYS_OD_005_4.37deg.csv
- S2_File/KLM_radial_OS.csv
- S2_File/KPN_OD_002_1.832deg.csv
- S2_File/WJD_OS_000_0.241deg.csv
- S2_File/TCZ_radial_OD.csv
- S2_File/KLF_OD_004_3.499deg.csv
- S2_File/BRT_OD_006_5.16deg.csv
- S2_File/BSZ_OS_004_3.499deg.csv
- S2_File/PTL_OD_009_7.675deg.csv
- S2_File/TCZ_OD_008_6.813deg.csv
- S2_File/BRT_OD_005_4.37deg.csv
- S2_File/RGZ_radial_OS.csv
- S2_File/KLM_OD_006_5.16deg.csv
- S2_File/BSZ_OD_003_2.706deg.csv
- S2_File/KPN_radial_OD.csv
- S2_File/KLM_OS_006_5.16deg.csv
- S2_File/LYS_OS_008_6.813deg.csv
- S2_File/LYS_radial_OD.csv
- S2_File/KLF_OS_007_6.027deg.csv
- S2_File/PTL_OS_001_1.036deg.csv
- S2_File/PDW_OS_003_2.706deg.csv
- S2_File/TCZ_OS_003_2.706deg.csv
- S2_File/KPN_OS_000_0.241deg.csv
- S2_File/KMN_OD_000_0.241deg.csv
- S2_File/KLM_OD_002_1.832deg.csv
- S2_File/KMN_OD_007_6.027deg.csv
- S2_File/BRT_OS_007_6.027deg.csv
- S2_File/PTL_radial_OS.csv
- S2_File/RGZ_OS_007_6.027deg.csv
- S2_File/BSZ_OS_007_6.027deg.csv
- S2_File/PDW_OD_000_0.241deg.csv
- S2_File/PDW_OD_007_6.027deg.csv
- S2_File/BSZ_OD_000_0.241deg.csv
- S2_File/BSZ_radial_OS.csv
- S2_File/KLF_OS_002_1.832deg.csv
- S2_File/TCZ_OD_004_3.499deg.csv
- S2_File/WJD_radial_OD.csv
- S2_File/WJD_OD_008_6.813deg.csv
- S2_File/TCZ_OD_003_2.706deg.csv
- S2_File/BRT_OD_003_2.706deg.csv
- S2_File/RGZ_OD_001_1.036deg.csv
- S2_File/PDW_OS_002_1.832deg.csv
- S2_File/RGZ_OD_006_5.16deg.csv
- S2_File/LYS_OD_009_7.675deg.csv
- S2_File/BSZ_OD_002_1.832deg.csv
- S2_File/KMN_OS_006_5.16deg.csv
- S2_File/KMN_OD_001_1.036deg.csv
- S2_File/TCZ_OD_005_4.37deg.csv
- S2_File/RGZ_OD_008_6.813deg.csv
- S2_File/KLF_OS_008_6.813deg.csv
- S2_File/BRT_OS_006_5.16deg.csv
- S2_File/KLF_OD_006_5.16deg.csv
- S2_File/RGZ_OD_004_3.499deg.csv
- S2_File/WJD_OS_001_1.036deg.csv
- S2_File/KPN_radial_OS.csv
- S2_File/BSZ_OS_002_1.832deg.csv
- S2_File/PTL_radial_OD.csv
- S2_File/BSZ_OD_009_7.675deg.csv
- S2_File/LYS_OD_001_1.036deg.csv
- S2_File/KLM_radial_OD.csv
- S2_File/LYS_OD_000_0.241deg.csv
- S2_File/BSZ_OS_005_4.37deg.csv
- S2_File/RGZ_OS_002_1.832deg.csv
- S2_File/BSZ_OS_009_7.675deg.csv
- S2_File/PDW_OS_008_6.813deg.csv
- S2_File/BRT_OS_000_0.241deg.csv
- S2_File/WJD_OS_005_4.37deg.csv
- S2_File/RGZ_OD_007_6.027deg.csv
- S2_File/BRT_radial_OD.csv
- S2_File/PTL_OD_006_5.16deg.csv
- S2_File/LYS_OS_000_0.241deg.csv
- S2_File/KMN_OD_005_4.37deg.csv
- S2_File/WJD_OD_007_6.027deg.csv
- S2_File/KMN_OD_004_3.499deg.csv
- S2_File/PDW_radial_OS.csv
- S2_File/KLF_OS_005_4.37deg.csv
- S2_File/LYS_OD_008_6.813deg.csv
- S2_File/KMN_radial_OS.csv
- S2_File/LYS_radial_OS.csv
- S2_File/RGZ_OS_006_5.16deg.csv
- S2_File/KPN_OD_006_5.16deg.csv
- S2_File/RGZ_OD_000_0.241deg.csv
- S2_File/WJD_OS_003_2.706deg.csv
- S2_File/PTL_OS_008_6.813deg.csv
- S2_File/BSZ_OD_008_6.813deg.csv
- S2_File/TCZ_OS_001_1.036deg.csv
- S2_File/TCZ_OS_008_6.813deg.csv
- S2_File/PDW_OD_001_1.036deg.csv
- S2_File/KLF_OD_001_1.036deg.csv
- S2_File/PTL_OS_004_3.499deg.csv
- S2_File/RGZ_OS_008_6.813deg.csv
- S2_File/KLM_OD_007_6.027deg.csv
- S2_File/PTL_OD_002_1.832deg.csv
- S2_File/KLF_radial_OD.csv
- S2_File/LYS_OS_004_3.499deg.csv
- S2_File/WJD_OS_008_6.813deg.csv
- S2_File/BRT_OS_001_1.036deg.csv
- S2_File/KLF_OD_008_6.813deg.csv
- S2_File/RGZ_radial_OD.csv
- S2_File/PTL_OS_000_0.241deg.csv
- S2_File/LYS_OS_009_7.675deg.csv
- S2_File/KLF_OS_001_1.036deg.csv
- S2_File/KLM_OD_008_6.813deg.csv
- S2_File/TCZ_radial_OS.csv
- S2_File/KMN_OS_004_3.499deg.csv
- S2_File/KPN_OD_008_6.813deg.csv
- S2_File/PTL_OD_007_6.027deg.csv
- S2_File/BRT_OD_008_6.813deg.csv
- S2_File/WJD_OD_009_7.675deg.csv
- S2_File/PDW_OS_004_3.499deg.csv
- S2_File/PTL_OD_004_3.499deg.csv
- S2_File/RGZ_OD_002_1.832deg.csv
- S2_File/LYS_OD_006_5.16deg.csv
- S2_File/BRT_OD_001_1.036deg.csv
- S2_File/PTL_OS_005_4.37deg.csv
- S2_File/LYS_OS_001_1.036deg.csv
- S2_File/TCZ_OD_000_0.241deg.csv
- S2_File/LYS_OS_005_4.37deg.csv
- S2_File/BRT_OS_008_6.813deg.csv
- S2_File/RGZ_OS_004_3.499deg.csv
- S2_File/TCZ_OS_007_6.027deg.csv
- S2_File/KPN_OD_009_7.675deg.csv
- S2_File/BRT_OS_003_2.706deg.csv
- S2_File/PDW_OS_009_7.675deg.csv
- S2_File/KLM_OS_007_6.027deg.csv
- S2_File/BSZ_OD_006_5.16deg.csv
- S2_File/RGZ_OD_009_7.675deg.csv
- S2_File/PDW_OD_008_6.813deg.csv
- S2_File/TCZ_OD_002_1.832deg.csv
- S2_File/LYS_OD_002_1.832deg.csv
- S2_File/KMN_OD_006_5.16deg.csv
- S2_File/KPN_OS_008_6.813deg.csv
- S2_File/WJD_OD_001_1.036deg.csv
- S2_File/BSZ_OS_001_1.036deg.csv
- S2_File/KLF_OS_006_5.16deg.csv
- S2_File/PDW_OD_005_4.37deg.csv
- S2_File/PDW_OS_000_0.241deg.csv
- S2_File/KLM_OS_008_6.813deg.csv
- S2_File/RGZ_OD_005_4.37deg.csv
- S2_File/KLF_OS_003_2.706deg.csv
- S2_File/WJD_OD_000_0.241deg.csv
- S2_File/BSZ_OD_001_1.036deg.csv
- S2_File/BSZ_OS_000_0.241deg.csv
- S2_File/KLM_OD_009_7.675deg.csv
- S2_File/KLM_OS_009_7.675deg.csv
- S2_File/KLM_OS_005_4.37deg.csv
- S2_File/PTL_OD_003_2.706deg.csv
- S2_File/PTL_OS_002_1.832deg.csv
- S2_File/KLM_OS_003_2.706deg.csv
- S2_File/BRT_OS_002_1.832deg.csv
- S2_File/TCZ_OD_001_1.036deg.csv
- S2_File/BSZ_OS_003_2.706deg.csv
- S2_File/TCZ_OD_006_5.16deg.csv
- S2_File/KMN_OD_002_1.832deg.csv
- S2_File/BRT_OS_005_4.37deg.csv
- S2_File/BRT_OS_004_3.499deg.csv
- S2_File/PDW_OS_006_5.16deg.csv
- S2_File/PDW_OD_009_7.675deg.csv
- S2_File/KLF_OD_007_6.027deg.csv
- S2_File/KLF_OD_005_4.37deg.csv
- S2_File/WJD_OS_009_7.675deg.csv
- S2_File/KMN_OS_009_7.675deg.csv
- S2_File/PDW_OD_004_3.499deg.csv
- S2_File/KMN_OS_002_1.832deg.csv
- S2_File/KLF_OD_003_2.706deg.csv
- S2_File/KPN_OS_001_1.036deg.csv
- S2_File/KMN_OD_008_6.813deg.csv
- S2_File/KPN_OD_004_3.499deg.csv
- S2_File/KPN_OS_005_4.37deg.csv
- S2_File/WJD_OS_007_6.027deg.csv
- S2_File/KMN_radial_OD.csv
- S2_File/PDW_OD_006_5.16deg.csv
- S2_File/BRT_OD_004_3.499deg.csv
- S2_File/TCZ_OD_009_7.675deg.csv
- S2_File/PDW_OS_007_6.027deg.csv
- S2_File/BRT_OD_000_0.241deg.csv
- S2_File/LYS_OS_007_6.027deg.csv
- S2_File/KLF_OD_002_1.832deg.csv
- S2_File/RGZ_OS_000_0.241deg.csv
- S2_File/KLM_OS_000_0.241deg.csv
- S2_File/PTL_OS_009_7.675deg.csv
- S2_File/KPN_OS_002_1.832deg.csv
- S2_File/LYS_OS_002_1.832deg.csv
- S2_File/KLM_OD_004_3.499deg.csv
- S2_File/KPN_OS_003_2.706deg.csv
- S2_File/TCZ_OS_004_3.499deg.csv
- S2_File/PTL_OD_005_4.37deg.csv
- S2_File/WJD_OD_005_4.37deg.csv
- S2_File/RGZ_OS_009_7.675deg.csv
- S2_File/PDW_OS_001_1.036deg.csv
- S2_File/TCZ_OS_002_1.832deg.csv
- S2_File/WJD_radial_OS.csv
- S2_File/LYS_OD_007_6.027deg.csv
- S2_File/KLF_OS_004_3.499deg.csv
- S2_File/KMN_OD_009_7.675deg.csv
- S2_File/RGZ_OS_005_4.37deg.csv
- S2_File/KMN_OS_000_0.241deg.csv
- S2_File/LYS_OD_003_2.706deg.csv
- S2_File/WJD_OD_003_2.706deg.csv
- S2_File/BRT_radial_OS.csv
- S2_File/KLF_OD_000_0.241deg.csv
- S2_File/BSZ_OD_007_6.027deg.csv
- S2_File/KMN_OS_001_1.036deg.csv
- S2_File/KMN_OS_008_6.813deg.csv
- S2_File/BRT_OS_009_7.675deg.csv
- S2_File/KPN_OS_006_5.16deg.csv
- S2_File/BSZ_OD_004_3.499deg.csv
- S2_File/TCZ_OS_006_5.16deg.csv
- S2_File/BSZ_OS_008_6.813deg.csv
- S2_File/KPN_OD_001_1.036deg.csv
- S2_File/KPN_OD_005_4.37deg.csv
- S2_File/PTL_OD_000_0.241deg.csv
- S2_File/RGZ_OS_003_2.706deg.csv
- S2_File/BRT_OD_002_1.832deg.csv
- S2_File/WJD_OD_002_1.832deg.csv
- S2_Legend.pdf
