# Supplementary material for: Use of the perceptual point-spread function to assess dysphotopsias
Source: PLoS One. 2024 Jul 19;19(7):e0306331. doi: 10.1371/journal.pone.0306331 (PMC11259305; doi:10.1371/journal.pone.0306331)
Supplement: S2 File — (ZIP) [file pone.0306331.s002.zip › S2_File/KMN_OS_003_2.706deg.csv]

# presentation_num	threshold	correct	alpha
0.000000000000000000e+00	9.000000000000000000e+00	0.000000000000000000e+00	1.272199999999999953e+01
1.000000000000000000e+00	1.300000000000000000e+01	0.000000000000000000e+00	1.476600000000000001e+01
2.000000000000000000e+00	1.500000000000000000e+01	1.000000000000000000e+00	1.399799999999999933e+01
3.000000000000000000e+00	1.500000000000000000e+01	1.000000000000000000e+00	1.342900000000000027e+01
4.000000000000000000e+00	1.400000000000000000e+01	1.000000000000000000e+00	1.282199999999999918e+01
5.000000000000000000e+00	1.300000000000000000e+01	1.000000000000000000e+00	1.213000000000000078e+01
6.000000000000000000e+00	1.200000000000000000e+01	0.000000000000000000e+00	1.298000000000000043e+01
7.000000000000000000e+00	1.400000000000000000e+01	0.000000000000000000e+00	1.377999999999999936e+01
8.000000000000000000e+00	1.500000000000000000e+01	1.000000000000000000e+00	1.353200000000000003e+01
9.000000000000000000e+00	1.500000000000000000e+01	1.000000000000000000e+00	1.335800000000000054e+01
1.000000000000000000e+01	1.300000000000000000e+01	1.000000000000000000e+00	1.296599999999999930e+01
1.100000000000000000e+01	1.300000000000000000e+01	1.000000000000000000e+00	1.259800000000000075e+01
1.200000000000000000e+01	1.200000000000000000e+01	1.000000000000000000e+00	1.210999999999999943e+01
1.300000000000000000e+01	1.100000000000000000e+01	1.000000000000000000e+00	1.145500000000000007e+01
1.400000000000000000e+01	1.100000000000000000e+01	1.000000000000000000e+00	1.076299999999999990e+01
1.500000000000000000e+01	1.000000000000000000e+01	0.000000000000000000e+00	1.144899999999999984e+01
1.600000000000000000e+01	1.100000000000000000e+01	1.000000000000000000e+00	1.091099999999999959e+01
1.700000000000000000e+01	1.000000000000000000e+01	1.000000000000000000e+00	1.028200000000000003e+01
1.800000000000000000e+01	9.000000000000000000e+00	1.000000000000000000e+00	9.563000000000000611e+00
1.900000000000000000e+01	8.000000000000000000e+00	1.000000000000000000e+00	8.772999999999999687e+00
