# Supplementary material for: Use of the perceptual point-spread function to assess dysphotopsias
Source: PLoS One. 2024 Jul 19;19(7):e0306331. doi: 10.1371/journal.pone.0306331 (PMC11259305; doi:10.1371/journal.pone.0306331)
Supplement: S2 File — (ZIP) [file pone.0306331.s002.zip › S2_File/KLM_OS_001_1.036deg.csv]

# presentation_num	threshold	correct	alpha
0.000000000000000000e+00	9.000000000000000000e+00	1.000000000000000000e+00	5.692000000000000171e+00
1.000000000000000000e+00	6.000000000000000000e+00	1.000000000000000000e+00	3.736000000000000210e+00
2.000000000000000000e+00	4.000000000000000000e+00	0.000000000000000000e+00	6.054000000000000270e+00
3.000000000000000000e+00	7.000000000000000000e+00	1.000000000000000000e+00	4.975999999999999979e+00
4.000000000000000000e+00	6.000000000000000000e+00	1.000000000000000000e+00	4.334999999999999964e+00
5.000000000000000000e+00	5.000000000000000000e+00	1.000000000000000000e+00	3.789000000000000146e+00
6.000000000000000000e+00	4.000000000000000000e+00	0.000000000000000000e+00	4.592999999999999972e+00
7.000000000000000000e+00	5.000000000000000000e+00	0.000000000000000000e+00	5.269000000000000128e+00
8.000000000000000000e+00	7.000000000000000000e+00	1.000000000000000000e+00	5.051000000000000156e+00
9.000000000000000000e+00	5.000000000000000000e+00	1.000000000000000000e+00	4.719000000000000306e+00
1.000000000000000000e+01	5.000000000000000000e+00	1.000000000000000000e+00	4.440999999999999837e+00
1.100000000000000000e+01	5.000000000000000000e+00	0.000000000000000000e+00	4.886000000000000121e+00
1.200000000000000000e+01	5.000000000000000000e+00	0.000000000000000000e+00	5.230999999999999872e+00
1.300000000000000000e+01	7.000000000000000000e+00	1.000000000000000000e+00	5.142999999999999794e+00
1.400000000000000000e+01	7.000000000000000000e+00	0.000000000000000000e+00	5.559999999999999609e+00
1.500000000000000000e+01	8.000000000000000000e+00	1.000000000000000000e+00	5.448999999999999844e+00
1.600000000000000000e+01	7.000000000000000000e+00	1.000000000000000000e+00	5.333999999999999631e+00
1.700000000000000000e+01	7.000000000000000000e+00	1.000000000000000000e+00	5.253000000000000114e+00
1.800000000000000000e+01	7.000000000000000000e+00	0.000000000000000000e+00	5.578000000000000291e+00
1.900000000000000000e+01	8.000000000000000000e+00	0.000000000000000000e+00	5.985999999999999766e+00
