# Supplementary material for: Use of the perceptual point-spread function to assess dysphotopsias
Source: PLoS One. 2024 Jul 19;19(7):e0306331. doi: 10.1371/journal.pone.0306331 (PMC11259305; doi:10.1371/journal.pone.0306331)
Supplement: S2 File — (ZIP) [file pone.0306331.s002.zip › S2_File/KLM_OS_004_3.499deg.csv]

# presentation_num	threshold	correct	alpha
0.000000000000000000e+00	9.000000000000000000e+00	0.000000000000000000e+00	1.272199999999999953e+01
1.000000000000000000e+00	1.300000000000000000e+01	1.000000000000000000e+00	1.121799999999999997e+01
2.000000000000000000e+00	1.200000000000000000e+01	1.000000000000000000e+00	1.008500000000000085e+01
3.000000000000000000e+00	1.100000000000000000e+01	1.000000000000000000e+00	9.180999999999999162e+00
4.000000000000000000e+00	9.000000000000000000e+00	1.000000000000000000e+00	7.993000000000000327e+00
5.000000000000000000e+00	8.000000000000000000e+00	1.000000000000000000e+00	6.695000000000000284e+00
6.000000000000000000e+00	7.000000000000000000e+00	0.000000000000000000e+00	8.304000000000000270e+00
7.000000000000000000e+00	9.000000000000000000e+00	1.000000000000000000e+00	7.703000000000000291e+00
8.000000000000000000e+00	8.000000000000000000e+00	1.000000000000000000e+00	7.059000000000000163e+00
9.000000000000000000e+00	7.000000000000000000e+00	1.000000000000000000e+00	6.299999999999999822e+00
1.000000000000000000e+01	6.000000000000000000e+00	1.000000000000000000e+00	5.421999999999999709e+00
1.100000000000000000e+01	5.000000000000000000e+00	1.000000000000000000e+00	4.503000000000000114e+00
1.200000000000000000e+01	5.000000000000000000e+00	1.000000000000000000e+00	3.765000000000000124e+00
1.300000000000000000e+01	4.000000000000000000e+00	1.000000000000000000e+00	3.087000000000000188e+00
1.400000000000000000e+01	4.000000000000000000e+00	1.000000000000000000e+00	2.573999999999999844e+00
1.500000000000000000e+01	3.000000000000000000e+00	1.000000000000000000e+00	2.100000000000000089e+00
1.600000000000000000e+01	3.000000000000000000e+00	1.000000000000000000e+00	1.733999999999999986e+00
1.700000000000000000e+01	3.000000000000000000e+00	1.000000000000000000e+00	1.449999999999999956e+00
1.800000000000000000e+01	3.000000000000000000e+00	1.000000000000000000e+00	1.227000000000000091e+00
1.900000000000000000e+01	3.000000000000000000e+00	0.000000000000000000e+00	1.790000000000000036e+00
