# Supplementary material for: Use of the perceptual point-spread function to assess dysphotopsias
Source: PLoS One. 2024 Jul 19;19(7):e0306331. doi: 10.1371/journal.pone.0306331 (PMC11259305; doi:10.1371/journal.pone.0306331)
Supplement: S2 File — (ZIP) [file pone.0306331.s002.zip › S2_File/KLM_OD_000_0.241deg.csv]

# presentation_num	threshold	correct	alpha
0.000000000000000000e+00	9.000000000000000000e+00	0.000000000000000000e+00	1.272199999999999953e+01
1.000000000000000000e+00	1.300000000000000000e+01	1.000000000000000000e+00	1.121799999999999997e+01
2.000000000000000000e+00	1.200000000000000000e+01	1.000000000000000000e+00	1.008500000000000085e+01
3.000000000000000000e+00	1.100000000000000000e+01	1.000000000000000000e+00	9.180999999999999162e+00
4.000000000000000000e+00	9.000000000000000000e+00	0.000000000000000000e+00	1.037199999999999989e+01
5.000000000000000000e+00	1.100000000000000000e+01	0.000000000000000000e+00	1.143900000000000006e+01
6.000000000000000000e+00	1.300000000000000000e+01	0.000000000000000000e+00	1.292999999999999972e+01
7.000000000000000000e+00	1.400000000000000000e+01	1.000000000000000000e+00	1.234699999999999953e+01
8.000000000000000000e+00	1.400000000000000000e+01	0.000000000000000000e+00	1.357799999999999940e+01
9.000000000000000000e+00	1.500000000000000000e+01	0.000000000000000000e+00	1.464600000000000080e+01
1.000000000000000000e+01	1.500000000000000000e+01	0.000000000000000000e+00	1.536299999999999955e+01
1.100000000000000000e+01	1.500000000000000000e+01	0.000000000000000000e+00	1.583900000000000041e+01
1.200000000000000000e+01	1.500000000000000000e+01	1.000000000000000000e+00	1.543399999999999928e+01
1.300000000000000000e+01	1.500000000000000000e+01	1.000000000000000000e+00	1.504899999999999949e+01
1.400000000000000000e+01	1.400000000000000000e+01	0.000000000000000000e+00	1.539600000000000080e+01
1.500000000000000000e+01	1.600000000000000000e+01	0.000000000000000000e+00	1.581499999999999950e+01
1.600000000000000000e+01	1.500000000000000000e+01	0.000000000000000000e+00	1.607400000000000162e+01
1.700000000000000000e+01	1.500000000000000000e+01	0.000000000000000000e+00	1.626999999999999957e+01
1.800000000000000000e+01	1.500000000000000000e+01	0.000000000000000000e+00	1.641700000000000159e+01
1.900000000000000000e+01	1.500000000000000000e+01	0.000000000000000000e+00	1.652700000000000102e+01
