# Supplementary material for: Use of the perceptual point-spread function to assess dysphotopsias
Source: PLoS One. 2024 Jul 19;19(7):e0306331. doi: 10.1371/journal.pone.0306331 (PMC11259305; doi:10.1371/journal.pone.0306331)
Supplement: S2 File — (ZIP) [file pone.0306331.s002.zip › S2_File/LYS_OS_003_2.706deg.csv]

# presentation_num	threshold	correct	alpha
0.000000000000000000e+00	9.000000000000000000e+00	1.000000000000000000e+00	5.692000000000000171e+00
1.000000000000000000e+00	6.000000000000000000e+00	1.000000000000000000e+00	3.736000000000000210e+00
2.000000000000000000e+00	4.000000000000000000e+00	0.000000000000000000e+00	6.054000000000000270e+00
3.000000000000000000e+00	7.000000000000000000e+00	1.000000000000000000e+00	4.975999999999999979e+00
4.000000000000000000e+00	6.000000000000000000e+00	1.000000000000000000e+00	4.334999999999999964e+00
5.000000000000000000e+00	5.000000000000000000e+00	1.000000000000000000e+00	3.789000000000000146e+00
6.000000000000000000e+00	4.000000000000000000e+00	1.000000000000000000e+00	3.209000000000000075e+00
7.000000000000000000e+00	3.000000000000000000e+00	0.000000000000000000e+00	3.887999999999999901e+00
8.000000000000000000e+00	4.000000000000000000e+00	0.000000000000000000e+00	4.445999999999999730e+00
9.000000000000000000e+00	5.000000000000000000e+00	0.000000000000000000e+00	5.043999999999999595e+00
1.000000000000000000e+01	6.000000000000000000e+00	1.000000000000000000e+00	4.788999999999999702e+00
1.100000000000000000e+01	5.000000000000000000e+00	1.000000000000000000e+00	4.519999999999999574e+00
1.200000000000000000e+01	5.000000000000000000e+00	1.000000000000000000e+00	4.309000000000000163e+00
1.300000000000000000e+01	5.000000000000000000e+00	0.000000000000000000e+00	4.692999999999999616e+00
1.400000000000000000e+01	5.000000000000000000e+00	0.000000000000000000e+00	5.044999999999999929e+00
1.500000000000000000e+01	7.000000000000000000e+00	1.000000000000000000e+00	4.964999999999999858e+00
1.600000000000000000e+01	5.000000000000000000e+00	0.000000000000000000e+00	5.222999999999999865e+00
1.700000000000000000e+01	7.000000000000000000e+00	1.000000000000000000e+00	5.160999999999999588e+00
1.800000000000000000e+01	7.000000000000000000e+00	1.000000000000000000e+00	5.121000000000000441e+00
1.900000000000000000e+01	4.000000000000000000e+00	0.000000000000000000e+00	5.224999999999999645e+00
