# Supplementary material for: Use of the perceptual point-spread function to assess dysphotopsias
Source: PLoS One. 2024 Jul 19;19(7):e0306331. doi: 10.1371/journal.pone.0306331 (PMC11259305; doi:10.1371/journal.pone.0306331)
Supplement: S2 File — (ZIP) [file pone.0306331.s002.zip › S2_File/PDW_radial_OD.csv]

# angle[deg]	alpha	beta	alpha_err+	alpha_err-
2.409999999999999920e-01	9.532000000000000028e+00	1.584999999999999964e+00	1.857690207675986471e+00	1.857690207675987359e+00
1.036000000000000032e+00	5.213000000000000078e+00	1.497999999999999998e+00	1.965580092901494602e+00	1.965580092901495490e+00
1.832000000000000073e+00	1.864000000000000101e+00	1.314000000000000057e+00	2.240821140918142440e+00	2.240821140918143328e+00
2.705999999999999961e+00	8.400000000000000522e-02	1.403000000000000025e+00	2.098673541814996213e+00	2.098673541814996657e+00
3.499000000000000110e+00	1.799999999999999864e-02	1.622000000000000108e+00	1.815313797266608464e+00	1.815313797266609130e+00
4.370000000000000107e+00	1.799999999999999864e-02	1.622000000000000108e+00	1.815313797266608464e+00	1.815313797266609130e+00
5.160000000000000142e+00	1.799999999999999864e-02	1.622000000000000108e+00	1.815313797266608464e+00	1.815313797266609130e+00
6.027000000000000135e+00	1.799999999999999864e-02	1.622000000000000108e+00	1.815313797266608464e+00	1.815313797266609130e+00
6.812999999999999723e+00	1.799999999999999864e-02	1.622000000000000108e+00	1.815313797266608464e+00	1.815313797266609130e+00
7.674999999999999822e+00	1.799999999999999864e-02	1.622000000000000108e+00	1.815313797266608464e+00	1.815313797266609130e+00
