# Supplementary material for: Use of the perceptual point-spread function to assess dysphotopsias
Source: PLoS One. 2024 Jul 19;19(7):e0306331. doi: 10.1371/journal.pone.0306331 (PMC11259305; doi:10.1371/journal.pone.0306331)
Supplement: S2 File — (ZIP) [file pone.0306331.s002.zip › S2_File/KLF_OS_009_7.675deg.csv]

# presentation_num	threshold	correct	alpha
0.000000000000000000e+00	9.000000000000000000e+00	1.000000000000000000e+00	5.692000000000000171e+00
1.000000000000000000e+00	6.000000000000000000e+00	1.000000000000000000e+00	3.736000000000000210e+00
2.000000000000000000e+00	4.000000000000000000e+00	1.000000000000000000e+00	2.459999999999999964e+00
3.000000000000000000e+00	3.000000000000000000e+00	1.000000000000000000e+00	1.675000000000000044e+00
4.000000000000000000e+00	2.000000000000000000e+00	0.000000000000000000e+00	2.717000000000000082e+00
5.000000000000000000e+00	4.000000000000000000e+00	0.000000000000000000e+00	4.222000000000000419e+00
6.000000000000000000e+00	6.000000000000000000e+00	0.000000000000000000e+00	6.362000000000000099e+00
7.000000000000000000e+00	8.000000000000000000e+00	0.000000000000000000e+00	8.962999999999999190e+00
8.000000000000000000e+00	1.100000000000000000e+01	1.000000000000000000e+00	7.767999999999999794e+00
9.000000000000000000e+00	9.000000000000000000e+00	0.000000000000000000e+00	9.585000000000000853e+00
1.000000000000000000e+01	1.200000000000000000e+01	1.000000000000000000e+00	8.859999999999999432e+00
1.100000000000000000e+01	1.000000000000000000e+01	1.000000000000000000e+00	8.195000000000000284e+00
1.200000000000000000e+01	8.000000000000000000e+00	1.000000000000000000e+00	7.375000000000000000e+00
1.300000000000000000e+01	7.000000000000000000e+00	1.000000000000000000e+00	6.567000000000000171e+00
1.400000000000000000e+01	7.000000000000000000e+00	1.000000000000000000e+00	5.919999999999999929e+00
1.500000000000000000e+01	6.000000000000000000e+00	1.000000000000000000e+00	5.306000000000000050e+00
1.600000000000000000e+01	5.000000000000000000e+00	0.000000000000000000e+00	5.980000000000000426e+00
1.700000000000000000e+01	5.000000000000000000e+00	0.000000000000000000e+00	6.527999999999999581e+00
1.800000000000000000e+01	9.000000000000000000e+00	1.000000000000000000e+00	6.288999999999999702e+00
1.900000000000000000e+01	5.000000000000000000e+00	1.000000000000000000e+00	5.767999999999999794e+00
