# Supplementary material for: Use of the perceptual point-spread function to assess dysphotopsias
Source: PLoS One. 2024 Jul 19;19(7):e0306331. doi: 10.1371/journal.pone.0306331 (PMC11259305; doi:10.1371/journal.pone.0306331)
Supplement: S2 File — (ZIP) [file pone.0306331.s002.zip › S2_File/KLF_radial_OS.csv]

# angle[deg]	alpha	beta	alpha_err+	alpha_err-
2.409999999999999920e-01	1.519500000000000028e+01	5.280000000000000249e-01	5.576588975694015460e+00	5.576588975694015460e+00
1.036000000000000032e+00	1.127699999999999925e+01	3.539999999999999813e-01	8.317624234933445493e+00	8.317624234933447269e+00
1.832000000000000073e+00	4.304999999999999716e+00	7.730000000000000204e-01	3.809106053255419511e+00	3.809106053255420399e+00
2.705999999999999961e+00	1.435599999999999987e+01	3.970000000000000195e-01	7.416722869436876309e+00	7.416722869436876309e+00
3.499000000000000110e+00	3.862999999999999989e+00	8.189999999999999503e-01	3.595163588725811987e+00	3.595163588725812431e+00
4.370000000000000107e+00	6.474000000000000199e+00	2.640000000000000124e-01	1.115317795138802737e+01	1.115317795138803092e+01
5.160000000000000142e+00	1.250999999999999890e+00	9.699999999999999734e-01	3.035504102233443025e+00	3.035504102233443913e+00
6.027000000000000135e+00	4.328999999999999737e+00	3.569999999999999840e-01	8.247728232959214978e+00	8.247728232959216754e+00
6.812999999999999723e+00	2.479999999999999982e+00	9.539999999999999591e-01	3.086414024283480106e+00	3.086414024283480551e+00
7.674999999999999822e+00	5.767999999999999794e+00	4.869999999999999885e-01	6.046075932579957346e+00	6.046075932579960011e+00
