# Supplementary material for: Use of the perceptual point-spread function to assess dysphotopsias
Source: PLoS One. 2024 Jul 19;19(7):e0306331. doi: 10.1371/journal.pone.0306331 (PMC11259305; doi:10.1371/journal.pone.0306331)
Supplement: S2 File — (ZIP) [file pone.0306331.s002.zip › S2_File/BSZ_radial_OD.csv]

# angle[deg]	alpha	beta	alpha_err+	alpha_err-
2.409999999999999920e-01	1.643599999999999994e+01	9.899999999999999911e-01	2.974180787036807772e+00	2.974180787036807772e+00
1.036000000000000032e+00	8.234999999999999432e+00	5.859999999999999654e-01	5.024639896188464405e+00	5.024639896188464405e+00
1.832000000000000073e+00	5.269000000000000128e+00	2.949999999999999845e-01	9.981149081920134947e+00	9.981149081920136723e+00
2.705999999999999961e+00	3.384999999999999787e+00	4.339999999999999969e-01	6.784421610982580120e+00	6.784421610982581896e+00
3.499000000000000110e+00	1.282000000000000028e+00	1.137000000000000011e+00	2.589656094253684593e+00	2.589656094253685481e+00
4.370000000000000107e+00	2.533999999999999808e+00	7.259999999999999787e-01	4.055701073232010678e+00	4.055701073232011566e+00
5.160000000000000142e+00	1.602000000000000091e+00	4.269999999999999907e-01	6.895641637392129653e+00	6.895641637392131429e+00
6.027000000000000135e+00	9.340000000000000524e-01	1.358000000000000096e+00	2.168217215881030224e+00	2.168217215881031112e+00
6.812999999999999723e+00	1.799999999999999864e-02	1.622000000000000108e+00	1.815313797266608464e+00	1.815313797266609130e+00
7.674999999999999822e+00	9.270000000000000462e-01	9.060000000000000275e-01	3.249932648086577114e+00	3.249932648086578446e+00
