# Supplementary material for: Use of the perceptual point-spread function to assess dysphotopsias
Source: PLoS One. 2024 Jul 19;19(7):e0306331. doi: 10.1371/journal.pone.0306331 (PMC11259305; doi:10.1371/journal.pone.0306331)
Supplement: S2 File — (ZIP) [file pone.0306331.s002.zip › S2_File/RGZ_OD_003_2.706deg.csv]

# presentation_num	threshold	correct	alpha
0.000000000000000000e+00	9.000000000000000000e+00	1.000000000000000000e+00	5.692000000000000171e+00
1.000000000000000000e+00	6.000000000000000000e+00	1.000000000000000000e+00	3.736000000000000210e+00
2.000000000000000000e+00	4.000000000000000000e+00	0.000000000000000000e+00	6.054000000000000270e+00
3.000000000000000000e+00	7.000000000000000000e+00	1.000000000000000000e+00	4.975999999999999979e+00
4.000000000000000000e+00	6.000000000000000000e+00	1.000000000000000000e+00	4.334999999999999964e+00
5.000000000000000000e+00	5.000000000000000000e+00	1.000000000000000000e+00	3.789000000000000146e+00
6.000000000000000000e+00	4.000000000000000000e+00	1.000000000000000000e+00	3.209000000000000075e+00
7.000000000000000000e+00	3.000000000000000000e+00	1.000000000000000000e+00	2.576999999999999957e+00
8.000000000000000000e+00	3.000000000000000000e+00	1.000000000000000000e+00	2.085999999999999854e+00
9.000000000000000000e+00	2.000000000000000000e+00	1.000000000000000000e+00	1.594999999999999973e+00
1.000000000000000000e+01	2.000000000000000000e+00	1.000000000000000000e+00	1.235000000000000098e+00
1.100000000000000000e+01	2.000000000000000000e+00	1.000000000000000000e+00	9.779999999999999805e-01
1.200000000000000000e+01	2.000000000000000000e+00	1.000000000000000000e+00	7.920000000000000373e-01
1.300000000000000000e+01	2.000000000000000000e+00	1.000000000000000000e+00	6.530000000000000249e-01
1.400000000000000000e+01	2.000000000000000000e+00	1.000000000000000000e+00	5.470000000000000417e-01
1.500000000000000000e+01	2.000000000000000000e+00	1.000000000000000000e+00	4.660000000000000253e-01
1.600000000000000000e+01	2.000000000000000000e+00	1.000000000000000000e+00	4.010000000000000231e-01
1.700000000000000000e+01	1.000000000000000000e+00	0.000000000000000000e+00	6.400000000000000133e-01
1.800000000000000000e+01	1.000000000000000000e+00	1.000000000000000000e+00	5.130000000000000115e-01
1.900000000000000000e+01	1.000000000000000000e+00	1.000000000000000000e+00	4.060000000000000275e-01
