# Supplementary material for: Use of the perceptual point-spread function to assess dysphotopsias
Source: PLoS One. 2024 Jul 19;19(7):e0306331. doi: 10.1371/journal.pone.0306331 (PMC11259305; doi:10.1371/journal.pone.0306331)
Supplement: S2 File — (ZIP) [file pone.0306331.s002.zip › S2_File/KMN_OD_003_2.706deg.csv]

# presentation_num	threshold	correct	alpha
0.000000000000000000e+00	9.000000000000000000e+00	1.000000000000000000e+00	5.692000000000000171e+00
1.000000000000000000e+00	6.000000000000000000e+00	0.000000000000000000e+00	9.089999999999999858e+00
2.000000000000000000e+00	1.100000000000000000e+01	1.000000000000000000e+00	7.774000000000000021e+00
3.000000000000000000e+00	9.000000000000000000e+00	1.000000000000000000e+00	6.897999999999999687e+00
4.000000000000000000e+00	7.000000000000000000e+00	0.000000000000000000e+00	8.102999999999999758e+00
5.000000000000000000e+00	9.000000000000000000e+00	1.000000000000000000e+00	7.589000000000000412e+00
6.000000000000000000e+00	8.000000000000000000e+00	0.000000000000000000e+00	8.391000000000000014e+00
7.000000000000000000e+00	1.000000000000000000e+01	1.000000000000000000e+00	8.124000000000000554e+00
8.000000000000000000e+00	8.000000000000000000e+00	1.000000000000000000e+00	7.743000000000000327e+00
9.000000000000000000e+00	8.000000000000000000e+00	1.000000000000000000e+00	7.424999999999999822e+00
1.000000000000000000e+01	8.000000000000000000e+00	1.000000000000000000e+00	7.171999999999999709e+00
1.100000000000000000e+01	7.000000000000000000e+00	1.000000000000000000e+00	6.801000000000000156e+00
1.200000000000000000e+01	6.000000000000000000e+00	1.000000000000000000e+00	6.243999999999999773e+00
1.300000000000000000e+01	6.000000000000000000e+00	0.000000000000000000e+00	6.783999999999999808e+00
1.400000000000000000e+01	6.000000000000000000e+00	1.000000000000000000e+00	6.318999999999999950e+00
1.500000000000000000e+01	6.000000000000000000e+00	1.000000000000000000e+00	5.841000000000000192e+00
1.600000000000000000e+01	5.000000000000000000e+00	1.000000000000000000e+00	5.232999999999999652e+00
1.700000000000000000e+01	4.000000000000000000e+00	1.000000000000000000e+00	4.533000000000000362e+00
1.800000000000000000e+01	4.000000000000000000e+00	1.000000000000000000e+00	3.900999999999999801e+00
1.900000000000000000e+01	3.000000000000000000e+00	0.000000000000000000e+00	4.464000000000000412e+00
