# Supplementary material for: Use of the perceptual point-spread function to assess dysphotopsias
Source: PLoS One. 2024 Jul 19;19(7):e0306331. doi: 10.1371/journal.pone.0306331 (PMC11259305; doi:10.1371/journal.pone.0306331)
Supplement: S2 File — (ZIP) [file pone.0306331.s002.zip › S2_File/KLM_OD_003_2.706deg.csv]

# presentation_num	threshold	correct	alpha
0.000000000000000000e+00	9.000000000000000000e+00	1.000000000000000000e+00	5.692000000000000171e+00
1.000000000000000000e+00	6.000000000000000000e+00	1.000000000000000000e+00	3.736000000000000210e+00
2.000000000000000000e+00	4.000000000000000000e+00	1.000000000000000000e+00	2.459999999999999964e+00
3.000000000000000000e+00	3.000000000000000000e+00	0.000000000000000000e+00	4.136000000000000121e+00
4.000000000000000000e+00	5.000000000000000000e+00	1.000000000000000000e+00	3.370000000000000107e+00
5.000000000000000000e+00	4.000000000000000000e+00	1.000000000000000000e+00	2.838000000000000078e+00
6.000000000000000000e+00	3.000000000000000000e+00	1.000000000000000000e+00	2.343999999999999861e+00
7.000000000000000000e+00	2.000000000000000000e+00	1.000000000000000000e+00	1.836999999999999966e+00
8.000000000000000000e+00	2.000000000000000000e+00	0.000000000000000000e+00	2.416999999999999815e+00
9.000000000000000000e+00	3.000000000000000000e+00	1.000000000000000000e+00	2.119000000000000217e+00
1.000000000000000000e+01	2.000000000000000000e+00	1.000000000000000000e+00	1.780000000000000027e+00
1.100000000000000000e+01	2.000000000000000000e+00	1.000000000000000000e+00	1.506999999999999895e+00
1.200000000000000000e+01	1.000000000000000000e+00	1.000000000000000000e+00	1.199999999999999956e+00
1.300000000000000000e+01	1.000000000000000000e+00	0.000000000000000000e+00	1.493999999999999995e+00
1.400000000000000000e+01	1.000000000000000000e+00	0.000000000000000000e+00	1.752000000000000002e+00
1.500000000000000000e+01	4.000000000000000000e+00	1.000000000000000000e+00	1.689000000000000057e+00
1.600000000000000000e+01	1.000000000000000000e+00	0.000000000000000000e+00	1.899000000000000021e+00
1.700000000000000000e+01	3.000000000000000000e+00	0.000000000000000000e+00	2.232000000000000206e+00
1.800000000000000000e+01	4.000000000000000000e+00	1.000000000000000000e+00	2.153000000000000025e+00
1.900000000000000000e+01	4.000000000000000000e+00	1.000000000000000000e+00	2.093999999999999861e+00
