# Supplementary material for: Use of the perceptual point-spread function to assess dysphotopsias
Source: PLoS One. 2024 Jul 19;19(7):e0306331. doi: 10.1371/journal.pone.0306331 (PMC11259305; doi:10.1371/journal.pone.0306331)
Supplement: S2 File — (ZIP) [file pone.0306331.s002.zip › S2_File/KPN_OD_000_0.241deg.csv]

# presentation_num	threshold	correct	alpha
0.000000000000000000e+00	9.000000000000000000e+00	1.000000000000000000e+00	5.692000000000000171e+00
1.000000000000000000e+00	6.000000000000000000e+00	0.000000000000000000e+00	9.089999999999999858e+00
2.000000000000000000e+00	1.100000000000000000e+01	0.000000000000000000e+00	1.285699999999999932e+01
3.000000000000000000e+00	1.400000000000000000e+01	1.000000000000000000e+00	1.167699999999999960e+01
4.000000000000000000e+00	1.200000000000000000e+01	1.000000000000000000e+00	1.045899999999999963e+01
5.000000000000000000e+00	1.100000000000000000e+01	0.000000000000000000e+00	1.203999999999999915e+01
6.000000000000000000e+00	1.300000000000000000e+01	0.000000000000000000e+00	1.341399999999999970e+01
7.000000000000000000e+00	1.500000000000000000e+01	1.000000000000000000e+00	1.294100000000000072e+01
8.000000000000000000e+00	1.400000000000000000e+01	0.000000000000000000e+00	1.398399999999999999e+01
9.000000000000000000e+00	1.500000000000000000e+01	0.000000000000000000e+00	1.486599999999999966e+01
1.000000000000000000e+01	1.600000000000000000e+01	1.000000000000000000e+00	1.455400000000000027e+01
1.100000000000000000e+01	1.500000000000000000e+01	1.000000000000000000e+00	1.416900000000000048e+01
1.200000000000000000e+01	1.400000000000000000e+01	0.000000000000000000e+00	1.467500000000000071e+01
1.300000000000000000e+01	1.600000000000000000e+01	0.000000000000000000e+00	1.524300000000000033e+01
1.400000000000000000e+01	1.600000000000000000e+01	1.000000000000000000e+00	1.500500000000000078e+01
1.500000000000000000e+01	1.600000000000000000e+01	0.000000000000000000e+00	1.546299999999999919e+01
1.600000000000000000e+01	1.400000000000000000e+01	1.000000000000000000e+00	1.511599999999999966e+01
1.700000000000000000e+01	1.300000000000000000e+01	1.000000000000000000e+00	1.473199999999999932e+01
1.800000000000000000e+01	1.300000000000000000e+01	1.000000000000000000e+00	1.432799999999999940e+01
1.900000000000000000e+01	1.200000000000000000e+01	0.000000000000000000e+00	1.463499999999999979e+01
