# Supplementary material for: Use of the perceptual point-spread function to assess dysphotopsias
Source: PLoS One. 2024 Jul 19;19(7):e0306331. doi: 10.1371/journal.pone.0306331 (PMC11259305; doi:10.1371/journal.pone.0306331)
Supplement: S2 File — (ZIP) [file pone.0306331.s002.zip › S2_File/PDW_OD_002_1.832deg.csv]

# presentation_num	threshold	correct	alpha
0.000000000000000000e+00	9.000000000000000000e+00	1.000000000000000000e+00	5.692000000000000171e+00
1.000000000000000000e+00	6.000000000000000000e+00	1.000000000000000000e+00	3.736000000000000210e+00
2.000000000000000000e+00	4.000000000000000000e+00	1.000000000000000000e+00	2.459999999999999964e+00
3.000000000000000000e+00	3.000000000000000000e+00	1.000000000000000000e+00	1.675000000000000044e+00
4.000000000000000000e+00	2.000000000000000000e+00	1.000000000000000000e+00	1.135000000000000009e+00
5.000000000000000000e+00	2.000000000000000000e+00	1.000000000000000000e+00	8.229999999999999538e-01
6.000000000000000000e+00	2.000000000000000000e+00	0.000000000000000000e+00	1.560000000000000053e+00
7.000000000000000000e+00	2.000000000000000000e+00	1.000000000000000000e+00	1.235000000000000098e+00
8.000000000000000000e+00	2.000000000000000000e+00	0.000000000000000000e+00	1.796000000000000041e+00
9.000000000000000000e+00	4.000000000000000000e+00	1.000000000000000000e+00	1.657999999999999918e+00
1.000000000000000000e+01	2.000000000000000000e+00	1.000000000000000000e+00	1.413999999999999924e+00
1.100000000000000000e+01	2.000000000000000000e+00	1.000000000000000000e+00	1.219999999999999973e+00
1.200000000000000000e+01	2.000000000000000000e+00	1.000000000000000000e+00	1.064999999999999947e+00
1.300000000000000000e+01	2.000000000000000000e+00	1.000000000000000000e+00	9.419999999999999485e-01
1.400000000000000000e+01	2.000000000000000000e+00	1.000000000000000000e+00	8.439999999999999725e-01
1.500000000000000000e+01	1.000000000000000000e+00	0.000000000000000000e+00	1.064000000000000057e+00
1.600000000000000000e+01	2.000000000000000000e+00	0.000000000000000000e+00	1.340999999999999970e+00
1.700000000000000000e+01	1.000000000000000000e+00	0.000000000000000000e+00	1.542000000000000037e+00
1.800000000000000000e+01	1.000000000000000000e+00	0.000000000000000000e+00	1.717999999999999972e+00
1.900000000000000000e+01	1.000000000000000000e+00	0.000000000000000000e+00	1.864000000000000101e+00
