# Supplementary material for: Use of the perceptual point-spread function to assess dysphotopsias
Source: PLoS One. 2024 Jul 19;19(7):e0306331. doi: 10.1371/journal.pone.0306331 (PMC11259305; doi:10.1371/journal.pone.0306331)
Supplement: S2 File — (ZIP) [file pone.0306331.s002.zip › S2_File/KPN_OS_009_7.675deg.csv]

# presentation_num	threshold	correct	alpha
0.000000000000000000e+00	9.000000000000000000e+00	1.000000000000000000e+00	5.692000000000000171e+00
1.000000000000000000e+00	6.000000000000000000e+00	1.000000000000000000e+00	3.736000000000000210e+00
2.000000000000000000e+00	4.000000000000000000e+00	1.000000000000000000e+00	2.459999999999999964e+00
3.000000000000000000e+00	3.000000000000000000e+00	1.000000000000000000e+00	1.675000000000000044e+00
4.000000000000000000e+00	2.000000000000000000e+00	0.000000000000000000e+00	2.717000000000000082e+00
5.000000000000000000e+00	4.000000000000000000e+00	0.000000000000000000e+00	4.222000000000000419e+00
6.000000000000000000e+00	6.000000000000000000e+00	0.000000000000000000e+00	6.362000000000000099e+00
7.000000000000000000e+00	8.000000000000000000e+00	1.000000000000000000e+00	5.413000000000000256e+00
8.000000000000000000e+00	6.000000000000000000e+00	1.000000000000000000e+00	4.682000000000000384e+00
9.000000000000000000e+00	5.000000000000000000e+00	1.000000000000000000e+00	4.084999999999999964e+00
1.000000000000000000e+01	5.000000000000000000e+00	1.000000000000000000e+00	3.665999999999999925e+00
1.100000000000000000e+01	4.000000000000000000e+00	1.000000000000000000e+00	3.237000000000000099e+00
1.200000000000000000e+01	3.000000000000000000e+00	1.000000000000000000e+00	2.787999999999999812e+00
1.300000000000000000e+01	2.000000000000000000e+00	1.000000000000000000e+00	2.337000000000000188e+00
1.400000000000000000e+01	2.000000000000000000e+00	1.000000000000000000e+00	1.957000000000000073e+00
1.500000000000000000e+01	4.000000000000000000e+00	0.000000000000000000e+00	2.476999999999999869e+00
1.600000000000000000e+01	2.000000000000000000e+00	1.000000000000000000e+00	2.112999999999999989e+00
1.700000000000000000e+01	6.000000000000000000e+00	0.000000000000000000e+00	2.597999999999999865e+00
1.800000000000000000e+01	7.000000000000000000e+00	1.000000000000000000e+00	2.467999999999999972e+00
1.900000000000000000e+01	7.000000000000000000e+00	1.000000000000000000e+00	2.362999999999999989e+00
