# Supplementary material for: Use of the perceptual point-spread function to assess dysphotopsias
Source: PLoS One. 2024 Jul 19;19(7):e0306331. doi: 10.1371/journal.pone.0306331 (PMC11259305; doi:10.1371/journal.pone.0306331)
Supplement: S2 File — (ZIP) [file pone.0306331.s002.zip › S2_File/RGZ_OS_001_1.036deg.csv]

# presentation_num	threshold	correct	alpha
0.000000000000000000e+00	9.000000000000000000e+00	1.000000000000000000e+00	5.692000000000000171e+00
1.000000000000000000e+00	6.000000000000000000e+00	1.000000000000000000e+00	3.736000000000000210e+00
2.000000000000000000e+00	4.000000000000000000e+00	1.000000000000000000e+00	2.459999999999999964e+00
3.000000000000000000e+00	3.000000000000000000e+00	0.000000000000000000e+00	4.136000000000000121e+00
4.000000000000000000e+00	5.000000000000000000e+00	0.000000000000000000e+00	6.065000000000000391e+00
5.000000000000000000e+00	7.000000000000000000e+00	1.000000000000000000e+00	5.097000000000000419e+00
6.000000000000000000e+00	6.000000000000000000e+00	1.000000000000000000e+00	4.514000000000000234e+00
7.000000000000000000e+00	5.000000000000000000e+00	1.000000000000000000e+00	4.025000000000000355e+00
8.000000000000000000e+00	4.000000000000000000e+00	1.000000000000000000e+00	3.520000000000000018e+00
9.000000000000000000e+00	3.000000000000000000e+00	0.000000000000000000e+00	4.017999999999999794e+00
1.000000000000000000e+01	5.000000000000000000e+00	1.000000000000000000e+00	3.771999999999999797e+00
1.100000000000000000e+01	4.000000000000000000e+00	1.000000000000000000e+00	3.463000000000000078e+00
1.200000000000000000e+01	3.000000000000000000e+00	1.000000000000000000e+00	3.072000000000000064e+00
1.300000000000000000e+01	3.000000000000000000e+00	0.000000000000000000e+00	3.474000000000000199e+00
1.400000000000000000e+01	4.000000000000000000e+00	1.000000000000000000e+00	3.253000000000000114e+00
1.500000000000000000e+01	4.000000000000000000e+00	1.000000000000000000e+00	3.073999999999999844e+00
1.600000000000000000e+01	2.000000000000000000e+00	1.000000000000000000e+00	2.717999999999999972e+00
1.700000000000000000e+01	2.000000000000000000e+00	1.000000000000000000e+00	2.347999999999999865e+00
1.800000000000000000e+01	2.000000000000000000e+00	0.000000000000000000e+00	2.685999999999999943e+00
1.900000000000000000e+01	2.000000000000000000e+00	0.000000000000000000e+00	2.958000000000000185e+00
