# Supplementary material for: Use of the perceptual point-spread function to assess dysphotopsias
Source: PLoS One. 2024 Jul 19;19(7):e0306331. doi: 10.1371/journal.pone.0306331 (PMC11259305; doi:10.1371/journal.pone.0306331)
Supplement: S2 File — (ZIP) [file pone.0306331.s002.zip › S2_File/KLF_OS_000_0.241deg.csv]

# presentation_num	threshold	correct	alpha
0.000000000000000000e+00	9.000000000000000000e+00	0.000000000000000000e+00	1.272199999999999953e+01
1.000000000000000000e+00	1.300000000000000000e+01	1.000000000000000000e+00	1.121799999999999997e+01
2.000000000000000000e+00	1.200000000000000000e+01	0.000000000000000000e+00	1.330300000000000082e+01
3.000000000000000000e+00	1.400000000000000000e+01	0.000000000000000000e+00	1.480499999999999972e+01
4.000000000000000000e+00	1.500000000000000000e+01	0.000000000000000000e+00	1.570299999999999940e+01
5.000000000000000000e+00	1.600000000000000000e+01	1.000000000000000000e+00	1.531499999999999950e+01
6.000000000000000000e+00	1.600000000000000000e+01	0.000000000000000000e+00	1.596199999999999974e+01
7.000000000000000000e+00	1.600000000000000000e+01	1.000000000000000000e+00	1.566000000000000014e+01
8.000000000000000000e+00	1.500000000000000000e+01	0.000000000000000000e+00	1.599499999999999922e+01
9.000000000000000000e+00	1.600000000000000000e+01	0.000000000000000000e+00	1.629899999999999949e+01
1.000000000000000000e+01	1.600000000000000000e+01	0.000000000000000000e+00	1.651099999999999923e+01
1.100000000000000000e+01	1.600000000000000000e+01	1.000000000000000000e+00	1.633200000000000074e+01
1.200000000000000000e+01	1.600000000000000000e+01	1.000000000000000000e+00	1.615099999999999980e+01
1.300000000000000000e+01	1.500000000000000000e+01	1.000000000000000000e+00	1.593699999999999939e+01
1.400000000000000000e+01	1.400000000000000000e+01	1.000000000000000000e+00	1.567300000000000004e+01
1.500000000000000000e+01	1.400000000000000000e+01	1.000000000000000000e+00	1.535299999999999976e+01
1.600000000000000000e+01	1.400000000000000000e+01	1.000000000000000000e+00	1.500900000000000034e+01
1.700000000000000000e+01	1.300000000000000000e+01	1.000000000000000000e+00	1.462100000000000044e+01
1.800000000000000000e+01	1.300000000000000000e+01	0.000000000000000000e+00	1.494599999999999973e+01
1.900000000000000000e+01	1.300000000000000000e+01	0.000000000000000000e+00	1.519500000000000028e+01
