# Supplementary material for: Use of the perceptual point-spread function to assess dysphotopsias
Source: PLoS One. 2024 Jul 19;19(7):e0306331. doi: 10.1371/journal.pone.0306331 (PMC11259305; doi:10.1371/journal.pone.0306331)
Supplement: S2 File — (ZIP) [file pone.0306331.s002.zip › S2_File/KLM_OS_002_1.832deg.csv]

# presentation_num	threshold	correct	alpha
0.000000000000000000e+00	9.000000000000000000e+00	1.000000000000000000e+00	5.692000000000000171e+00
1.000000000000000000e+00	6.000000000000000000e+00	0.000000000000000000e+00	9.089999999999999858e+00
2.000000000000000000e+00	1.100000000000000000e+01	0.000000000000000000e+00	1.285699999999999932e+01
3.000000000000000000e+00	1.400000000000000000e+01	0.000000000000000000e+00	1.493800000000000061e+01
4.000000000000000000e+00	1.500000000000000000e+01	0.000000000000000000e+00	1.582499999999999929e+01
5.000000000000000000e+00	1.600000000000000000e+01	0.000000000000000000e+00	1.633599999999999852e+01
6.000000000000000000e+00	1.600000000000000000e+01	0.000000000000000000e+00	1.660300000000000153e+01
7.000000000000000000e+00	1.600000000000000000e+01	1.000000000000000000e+00	1.639499999999999957e+01
8.000000000000000000e+00	1.600000000000000000e+01	0.000000000000000000e+00	1.660999999999999943e+01
9.000000000000000000e+00	1.600000000000000000e+01	0.000000000000000000e+00	1.675100000000000122e+01
1.000000000000000000e+01	1.600000000000000000e+01	0.000000000000000000e+00	1.684299999999999997e+01
1.100000000000000000e+01	1.600000000000000000e+01	0.000000000000000000e+00	1.690299999999999869e+01
1.200000000000000000e+01	1.600000000000000000e+01	0.000000000000000000e+00	1.694099999999999895e+01
1.300000000000000000e+01	1.600000000000000000e+01	0.000000000000000000e+00	1.696399999999999864e+01
1.400000000000000000e+01	1.600000000000000000e+01	0.000000000000000000e+00	1.697899999999999920e+01
1.500000000000000000e+01	1.600000000000000000e+01	1.000000000000000000e+00	1.696099999999999852e+01
1.600000000000000000e+01	1.600000000000000000e+01	0.000000000000000000e+00	1.697599999999999909e+01
1.700000000000000000e+01	1.600000000000000000e+01	1.000000000000000000e+00	1.695700000000000074e+01
1.800000000000000000e+01	1.600000000000000000e+01	1.000000000000000000e+00	1.692399999999999949e+01
1.900000000000000000e+01	1.600000000000000000e+01	1.000000000000000000e+00	1.687199999999999989e+01
