# Supplementary material for: Use of the perceptual point-spread function to assess dysphotopsias
Source: PLoS One. 2024 Jul 19;19(7):e0306331. doi: 10.1371/journal.pone.0306331 (PMC11259305; doi:10.1371/journal.pone.0306331)
Supplement: S2 File — (ZIP) [file pone.0306331.s002.zip › S2_File/TCZ_OS_000_0.241deg.csv]

# presentation_num	threshold	correct	alpha
0.000000000000000000e+00	9.000000000000000000e+00	0.000000000000000000e+00	1.272199999999999953e+01
1.000000000000000000e+00	1.300000000000000000e+01	1.000000000000000000e+00	1.121799999999999997e+01
2.000000000000000000e+00	1.200000000000000000e+01	1.000000000000000000e+00	1.008500000000000085e+01
3.000000000000000000e+00	1.100000000000000000e+01	0.000000000000000000e+00	1.183699999999999974e+01
4.000000000000000000e+00	1.300000000000000000e+01	1.000000000000000000e+00	1.125799999999999912e+01
5.000000000000000000e+00	1.200000000000000000e+01	1.000000000000000000e+00	1.076999999999999957e+01
6.000000000000000000e+00	1.100000000000000000e+01	1.000000000000000000e+00	1.022100000000000009e+01
7.000000000000000000e+00	1.000000000000000000e+01	1.000000000000000000e+00	9.526999999999999247e+00
8.000000000000000000e+00	9.000000000000000000e+00	0.000000000000000000e+00	1.025099999999999945e+01
9.000000000000000000e+00	1.100000000000000000e+01	1.000000000000000000e+00	9.944000000000000838e+00
1.000000000000000000e+01	1.000000000000000000e+01	1.000000000000000000e+00	9.525999999999999801e+00
1.100000000000000000e+01	9.000000000000000000e+00	1.000000000000000000e+00	8.957000000000000739e+00
1.200000000000000000e+01	8.000000000000000000e+00	0.000000000000000000e+00	9.474000000000000199e+00
1.300000000000000000e+01	1.000000000000000000e+01	1.000000000000000000e+00	9.196999999999999176e+00
1.400000000000000000e+01	9.000000000000000000e+00	0.000000000000000000e+00	9.590999999999999304e+00
1.500000000000000000e+01	1.100000000000000000e+01	1.000000000000000000e+00	9.483999999999999986e+00
1.600000000000000000e+01	1.000000000000000000e+01	1.000000000000000000e+00	9.310999999999999943e+00
1.700000000000000000e+01	8.000000000000000000e+00	0.000000000000000000e+00	9.502000000000000668e+00
1.800000000000000000e+01	1.100000000000000000e+01	1.000000000000000000e+00	9.445999999999999730e+00
1.900000000000000000e+01	1.100000000000000000e+01	1.000000000000000000e+00	9.403000000000000469e+00
