# Supplementary material for: Use of the perceptual point-spread function to assess dysphotopsias
Source: PLoS One. 2024 Jul 19;19(7):e0306331. doi: 10.1371/journal.pone.0306331 (PMC11259305; doi:10.1371/journal.pone.0306331)
Supplement: S2 File — (ZIP) [file pone.0306331.s002.zip › S2_File/KMN_OS_007_6.027deg.csv]

# presentation_num	threshold	correct	alpha
0.000000000000000000e+00	9.000000000000000000e+00	0.000000000000000000e+00	1.272199999999999953e+01
1.000000000000000000e+00	1.300000000000000000e+01	0.000000000000000000e+00	1.476600000000000001e+01
2.000000000000000000e+00	1.500000000000000000e+01	0.000000000000000000e+00	1.580199999999999960e+01
3.000000000000000000e+00	1.600000000000000000e+01	1.000000000000000000e+00	1.540099999999999980e+01
4.000000000000000000e+00	1.600000000000000000e+01	1.000000000000000000e+00	1.504100000000000037e+01
5.000000000000000000e+00	1.500000000000000000e+01	1.000000000000000000e+00	1.456199999999999939e+01
6.000000000000000000e+00	1.500000000000000000e+01	1.000000000000000000e+00	1.415399999999999991e+01
7.000000000000000000e+00	1.400000000000000000e+01	1.000000000000000000e+00	1.362100000000000044e+01
8.000000000000000000e+00	1.400000000000000000e+01	1.000000000000000000e+00	1.314100000000000001e+01
9.000000000000000000e+00	1.300000000000000000e+01	1.000000000000000000e+00	1.250900000000000034e+01
1.000000000000000000e+01	1.200000000000000000e+01	1.000000000000000000e+00	1.171199999999999974e+01
1.100000000000000000e+01	1.100000000000000000e+01	1.000000000000000000e+00	1.077299999999999969e+01
1.200000000000000000e+01	1.100000000000000000e+01	1.000000000000000000e+00	9.910999999999999588e+00
1.300000000000000000e+01	1.000000000000000000e+01	1.000000000000000000e+00	9.003000000000000114e+00
1.400000000000000000e+01	8.000000000000000000e+00	1.000000000000000000e+00	7.924999999999999822e+00
1.500000000000000000e+01	7.000000000000000000e+00	1.000000000000000000e+00	6.852000000000000313e+00
1.600000000000000000e+01	7.000000000000000000e+00	1.000000000000000000e+00	5.937000000000000277e+00
1.700000000000000000e+01	6.000000000000000000e+00	1.000000000000000000e+00	5.091000000000000192e+00
1.800000000000000000e+01	5.000000000000000000e+00	1.000000000000000000e+00	4.317999999999999616e+00
1.900000000000000000e+01	5.000000000000000000e+00	0.000000000000000000e+00	5.323000000000000398e+00
