# Supplementary material for: Use of the perceptual point-spread function to assess dysphotopsias
Source: PLoS One. 2024 Jul 19;19(7):e0306331. doi: 10.1371/journal.pone.0306331 (PMC11259305; doi:10.1371/journal.pone.0306331)
Supplement: S2 File — (ZIP) [file pone.0306331.s002.zip › S2_File/KLM_radial_OS.csv]

# angle[deg]	alpha	beta	alpha_err+	alpha_err-
2.409999999999999920e-01	1.440799999999999947e+01	3.960000000000000187e-01	7.435451967592017652e+00	7.435451967592020317e+00
1.036000000000000032e+00	5.985999999999999766e+00	6.420000000000000151e-01	4.586353550103487997e+00	4.586353550103489773e+00
1.832000000000000073e+00	1.687199999999999989e+01	1.276999999999999913e+00	2.305747047115456638e+00	2.305747047115458415e+00
2.705999999999999961e+00	1.157999999999999918e+00	7.660000000000000142e-01	3.843915116405273391e+00	3.843915116405274723e+00
3.499000000000000110e+00	1.790000000000000036e+00	4.799999999999999822e-01	6.134247873263415585e+00	6.134247873263417361e+00
4.370000000000000107e+00	8.930000000000000160e-01	1.233000000000000096e+00	2.388028369153641250e+00	2.388028369153641695e+00
5.160000000000000142e+00	1.499999999999999944e-01	1.258999999999999897e+00	2.338712453666750957e+00	2.338712453666751845e+00
6.027000000000000135e+00	2.462000000000000188e+00	3.410000000000000253e-01	8.634718413977827467e+00	8.634718413977829243e+00
6.812999999999999723e+00	3.500000000000000333e-02	1.528999999999999915e+00	1.925728567146134385e+00	1.925728567146135051e+00
7.674999999999999822e+00	1.799999999999999864e-02	1.622000000000000108e+00	1.815313797266608464e+00	1.815313797266609130e+00
