# Supplementary material for: Use of the perceptual point-spread function to assess dysphotopsias
Source: PLoS One. 2024 Jul 19;19(7):e0306331. doi: 10.1371/journal.pone.0306331 (PMC11259305; doi:10.1371/journal.pone.0306331)
Supplement: S2 File — (ZIP) [file pone.0306331.s002.zip › S2_File/WJD_OS_000_0.241deg.csv]

# presentation_num	threshold	correct	alpha
0.000000000000000000e+00	9.000000000000000000e+00	0.000000000000000000e+00	1.272199999999999953e+01
1.000000000000000000e+00	1.300000000000000000e+01	1.000000000000000000e+00	1.121799999999999997e+01
2.000000000000000000e+00	1.200000000000000000e+01	0.000000000000000000e+00	1.330300000000000082e+01
3.000000000000000000e+00	1.400000000000000000e+01	0.000000000000000000e+00	1.480499999999999972e+01
4.000000000000000000e+00	1.500000000000000000e+01	1.000000000000000000e+00	1.414499999999999957e+01
5.000000000000000000e+00	1.500000000000000000e+01	0.000000000000000000e+00	1.516600000000000037e+01
6.000000000000000000e+00	1.600000000000000000e+01	0.000000000000000000e+00	1.587599999999999945e+01
7.000000000000000000e+00	1.600000000000000000e+01	0.000000000000000000e+00	1.628999999999999915e+01
8.000000000000000000e+00	1.600000000000000000e+01	1.000000000000000000e+00	1.603000000000000114e+01
9.000000000000000000e+00	1.500000000000000000e+01	1.000000000000000000e+00	1.567900000000000027e+01
1.000000000000000000e+01	1.500000000000000000e+01	1.000000000000000000e+00	1.531199999999999939e+01
1.100000000000000000e+01	1.400000000000000000e+01	1.000000000000000000e+00	1.488899999999999935e+01
1.200000000000000000e+01	1.400000000000000000e+01	1.000000000000000000e+00	1.445800000000000018e+01
1.300000000000000000e+01	1.300000000000000000e+01	1.000000000000000000e+00	1.397400000000000020e+01
1.400000000000000000e+01	1.200000000000000000e+01	1.000000000000000000e+00	1.343299999999999983e+01
1.500000000000000000e+01	1.200000000000000000e+01	1.000000000000000000e+00	1.287700000000000067e+01
1.600000000000000000e+01	1.100000000000000000e+01	0.000000000000000000e+00	1.338199999999999967e+01
1.700000000000000000e+01	1.200000000000000000e+01	0.000000000000000000e+00	1.382300000000000040e+01
1.800000000000000000e+01	1.600000000000000000e+01	1.000000000000000000e+00	1.360500000000000043e+01
1.900000000000000000e+01	1.200000000000000000e+01	1.000000000000000000e+00	1.318099999999999916e+01
