# Supplementary material for: Use of the perceptual point-spread function to assess dysphotopsias
Source: PLoS One. 2024 Jul 19;19(7):e0306331. doi: 10.1371/journal.pone.0306331 (PMC11259305; doi:10.1371/journal.pone.0306331)
Supplement: S2 File — (ZIP) [file pone.0306331.s002.zip › S2_File/TCZ_radial_OD.csv]

# angle[deg]	alpha	beta	alpha_err+	alpha_err-
2.409999999999999920e-01	8.409000000000000696e+00	9.130000000000000338e-01	3.225015311244730398e+00	3.225015311244732175e+00
1.036000000000000032e+00	1.004000000000000004e+00	1.596000000000000085e+00	1.844886578425087187e+00	1.844886578425087853e+00
1.832000000000000073e+00	1.729999999999999982e+00	1.020999999999999908e+00	2.883877550603760387e+00	2.883877550603761719e+00
2.705999999999999961e+00	2.343999999999999861e+00	4.339999999999999969e-01	6.784421610982580120e+00	6.784421610982581896e+00
3.499000000000000110e+00	4.420000000000000040e-01	1.245000000000000107e+00	2.365011228246135744e+00	2.365011228246136632e+00
4.370000000000000107e+00	5.649999999999999467e-01	7.770000000000000240e-01	3.789496755683962714e+00	3.789496755683964491e+00
5.160000000000000142e+00	9.340000000000000524e-01	1.018000000000000016e+00	2.892376207432651558e+00	2.892376207432652446e+00
6.027000000000000135e+00	1.799999999999999864e-02	1.622000000000000108e+00	1.815313797266608464e+00	1.815313797266609130e+00
6.812999999999999723e+00	1.799999999999999864e-02	1.622000000000000108e+00	1.815313797266608464e+00	1.815313797266609130e+00
7.674999999999999822e+00	1.419000000000000039e+00	1.092000000000000082e+00	2.696372691544358435e+00	2.696372691544359324e+00
