# Supplementary material for: Use of the perceptual point-spread function to assess dysphotopsias
Source: PLoS One. 2024 Jul 19;19(7):e0306331. doi: 10.1371/journal.pone.0306331 (PMC11259305; doi:10.1371/journal.pone.0306331)
Supplement: S2 File — (ZIP) [file pone.0306331.s002.zip › S2_File/KLF_OD_004_3.499deg.csv]

# presentation_num	threshold	correct	alpha
0.000000000000000000e+00	9.000000000000000000e+00	1.000000000000000000e+00	5.692000000000000171e+00
1.000000000000000000e+00	6.000000000000000000e+00	0.000000000000000000e+00	9.089999999999999858e+00
2.000000000000000000e+00	1.100000000000000000e+01	0.000000000000000000e+00	1.285699999999999932e+01
3.000000000000000000e+00	1.400000000000000000e+01	0.000000000000000000e+00	1.493800000000000061e+01
4.000000000000000000e+00	1.500000000000000000e+01	1.000000000000000000e+00	1.415799999999999947e+01
5.000000000000000000e+00	1.500000000000000000e+01	1.000000000000000000e+00	1.351999999999999957e+01
6.000000000000000000e+00	1.400000000000000000e+01	1.000000000000000000e+00	1.279299999999999926e+01
7.000000000000000000e+00	1.300000000000000000e+01	1.000000000000000000e+00	1.194999999999999929e+01
8.000000000000000000e+00	1.200000000000000000e+01	1.000000000000000000e+00	1.101099999999999923e+01
9.000000000000000000e+00	1.100000000000000000e+01	1.000000000000000000e+00	1.003800000000000026e+01
1.000000000000000000e+01	1.000000000000000000e+01	1.000000000000000000e+00	9.080000000000000071e+00
1.100000000000000000e+01	9.000000000000000000e+00	1.000000000000000000e+00	8.150999999999999801e+00
1.200000000000000000e+01	8.000000000000000000e+00	0.000000000000000000e+00	9.212999999999999190e+00
1.300000000000000000e+01	1.000000000000000000e+01	1.000000000000000000e+00	8.618000000000000327e+00
1.400000000000000000e+01	9.000000000000000000e+00	1.000000000000000000e+00	8.016000000000000014e+00
1.500000000000000000e+01	7.000000000000000000e+00	1.000000000000000000e+00	7.262999999999999901e+00
1.600000000000000000e+01	6.000000000000000000e+00	1.000000000000000000e+00	6.467999999999999972e+00
1.700000000000000000e+01	5.000000000000000000e+00	1.000000000000000000e+00	5.666000000000000369e+00
1.800000000000000000e+01	5.000000000000000000e+00	0.000000000000000000e+00	6.445999999999999730e+00
1.900000000000000000e+01	5.000000000000000000e+00	0.000000000000000000e+00	7.081000000000000405e+00
