# Supplementary material for: Use of the perceptual point-spread function to assess dysphotopsias
Source: PLoS One. 2024 Jul 19;19(7):e0306331. doi: 10.1371/journal.pone.0306331 (PMC11259305; doi:10.1371/journal.pone.0306331)
Supplement: S2 File — (ZIP) [file pone.0306331.s002.zip › S2_File/BRT_OD_006_5.16deg.csv]

# presentation_num	threshold	correct	alpha
0.000000000000000000e+00	9.000000000000000000e+00	0.000000000000000000e+00	1.272199999999999953e+01
1.000000000000000000e+00	1.300000000000000000e+01	1.000000000000000000e+00	1.121799999999999997e+01
2.000000000000000000e+00	1.200000000000000000e+01	1.000000000000000000e+00	1.008500000000000085e+01
3.000000000000000000e+00	1.100000000000000000e+01	1.000000000000000000e+00	9.180999999999999162e+00
4.000000000000000000e+00	9.000000000000000000e+00	1.000000000000000000e+00	7.993000000000000327e+00
5.000000000000000000e+00	8.000000000000000000e+00	1.000000000000000000e+00	6.695000000000000284e+00
6.000000000000000000e+00	7.000000000000000000e+00	1.000000000000000000e+00	5.381999999999999673e+00
7.000000000000000000e+00	6.000000000000000000e+00	1.000000000000000000e+00	4.206999999999999851e+00
8.000000000000000000e+00	5.000000000000000000e+00	1.000000000000000000e+00	3.242999999999999883e+00
9.000000000000000000e+00	4.000000000000000000e+00	1.000000000000000000e+00	2.471999999999999975e+00
1.000000000000000000e+01	3.000000000000000000e+00	1.000000000000000000e+00	1.850000000000000089e+00
1.100000000000000000e+01	3.000000000000000000e+00	1.000000000000000000e+00	1.441000000000000059e+00
1.200000000000000000e+01	2.000000000000000000e+00	1.000000000000000000e+00	1.076999999999999957e+00
1.300000000000000000e+01	2.000000000000000000e+00	1.000000000000000000e+00	8.259999999999999565e-01
1.400000000000000000e+01	2.000000000000000000e+00	1.000000000000000000e+00	6.520000000000000240e-01
1.500000000000000000e+01	2.000000000000000000e+00	1.000000000000000000e+00	5.280000000000000249e-01
1.600000000000000000e+01	2.000000000000000000e+00	1.000000000000000000e+00	4.390000000000000013e-01
1.700000000000000000e+01	1.000000000000000000e+00	1.000000000000000000e+00	3.180000000000000049e-01
1.800000000000000000e+01	1.000000000000000000e+00	1.000000000000000000e+00	2.270000000000000073e-01
1.900000000000000000e+01	1.000000000000000000e+00	0.000000000000000000e+00	4.490000000000000102e-01
