# Supplementary material for: Use of the perceptual point-spread function to assess dysphotopsias
Source: PLoS One. 2024 Jul 19;19(7):e0306331. doi: 10.1371/journal.pone.0306331 (PMC11259305; doi:10.1371/journal.pone.0306331)
Supplement: S2 File — (ZIP) [file pone.0306331.s002.zip › S2_File/RGZ_radial_OS.csv]

# angle[deg]	alpha	beta	alpha_err+	alpha_err-
2.409999999999999920e-01	1.665399999999999991e+01	1.022000000000000020e+00	2.881055752609039899e+00	2.881055752609041676e+00
1.036000000000000032e+00	2.958000000000000185e+00	9.599999999999999645e-01	3.067123936631707792e+00	3.067123936631708681e+00
1.832000000000000073e+00	5.110000000000000098e-01	1.290999999999999925e+00	2.280742818874081923e+00	2.280742818874082367e+00
2.705999999999999961e+00	1.040999999999999925e+00	1.550000000000000044e+00	1.899638051075121847e+00	1.899638051075122736e+00
3.499000000000000110e+00	9.639999999999999680e-01	1.326000000000000068e+00	2.220542216565942084e+00	2.220542216565942972e+00
4.370000000000000107e+00	1.799999999999999864e-02	1.622000000000000108e+00	1.815313797266608464e+00	1.815313797266609130e+00
5.160000000000000142e+00	3.225000000000000089e+00	3.330000000000000182e-01	8.842159096595914036e+00	8.842159096595915813e+00
6.027000000000000135e+00	1.799999999999999864e-02	1.622000000000000108e+00	1.815313797266608464e+00	1.815313797266609130e+00
6.812999999999999723e+00	7.129999999999999893e+00	3.890000000000000124e-01	7.569251874463854612e+00	7.569251874463857277e+00
7.674999999999999822e+00	8.820000000000000062e-01	1.362999999999999989e+00	2.160263374296727434e+00	2.160263374296727878e+00
