# Supplementary material for: Use of the perceptual point-spread function to assess dysphotopsias
Source: PLoS One. 2024 Jul 19;19(7):e0306331. doi: 10.1371/journal.pone.0306331 (PMC11259305; doi:10.1371/journal.pone.0306331)
Supplement: S2 File — (ZIP) [file pone.0306331.s002.zip › S2_File/BSZ_OD_003_2.706deg.csv]

# presentation_num	threshold	correct	alpha
0.000000000000000000e+00	9.000000000000000000e+00	1.000000000000000000e+00	5.692000000000000171e+00
1.000000000000000000e+00	6.000000000000000000e+00	0.000000000000000000e+00	9.089999999999999858e+00
2.000000000000000000e+00	1.100000000000000000e+01	1.000000000000000000e+00	7.774000000000000021e+00
3.000000000000000000e+00	9.000000000000000000e+00	1.000000000000000000e+00	6.897999999999999687e+00
4.000000000000000000e+00	7.000000000000000000e+00	1.000000000000000000e+00	5.990999999999999659e+00
5.000000000000000000e+00	6.000000000000000000e+00	1.000000000000000000e+00	5.107999999999999652e+00
6.000000000000000000e+00	5.000000000000000000e+00	1.000000000000000000e+00	4.192999999999999616e+00
7.000000000000000000e+00	4.000000000000000000e+00	1.000000000000000000e+00	3.279999999999999805e+00
8.000000000000000000e+00	4.000000000000000000e+00	1.000000000000000000e+00	2.608999999999999986e+00
9.000000000000000000e+00	3.000000000000000000e+00	1.000000000000000000e+00	2.008000000000000007e+00
1.000000000000000000e+01	3.000000000000000000e+00	1.000000000000000000e+00	1.592999999999999972e+00
1.100000000000000000e+01	2.000000000000000000e+00	0.000000000000000000e+00	2.285000000000000142e+00
1.200000000000000000e+01	3.000000000000000000e+00	0.000000000000000000e+00	2.951000000000000068e+00
1.300000000000000000e+01	4.000000000000000000e+00	0.000000000000000000e+00	3.615000000000000213e+00
1.400000000000000000e+01	5.000000000000000000e+00	0.000000000000000000e+00	4.309999999999999609e+00
1.500000000000000000e+01	6.000000000000000000e+00	0.000000000000000000e+00	5.052999999999999936e+00
1.600000000000000000e+01	7.000000000000000000e+00	1.000000000000000000e+00	4.777000000000000135e+00
1.700000000000000000e+01	4.000000000000000000e+00	1.000000000000000000e+00	4.288999999999999702e+00
1.800000000000000000e+01	3.000000000000000000e+00	1.000000000000000000e+00	3.811999999999999833e+00
1.900000000000000000e+01	3.000000000000000000e+00	1.000000000000000000e+00	3.384999999999999787e+00
