# Supplementary material for: Use of the perceptual point-spread function to assess dysphotopsias
Source: PLoS One. 2024 Jul 19;19(7):e0306331. doi: 10.1371/journal.pone.0306331 (PMC11259305; doi:10.1371/journal.pone.0306331)
Supplement: S2 File — (ZIP) [file pone.0306331.s002.zip › S2_File/KPN_radial_OD.csv]

# angle[deg]	alpha	beta	alpha_err+	alpha_err-
2.409999999999999920e-01	1.463499999999999979e+01	4.550000000000000155e-01	6.471294459706458113e+00	6.471294459706461666e+00
1.036000000000000032e+00	4.790000000000000036e+00	7.459999999999999964e-01	3.946969140973780377e+00	3.946969140973780377e+00
1.832000000000000073e+00	2.013999999999999790e+00	1.485999999999999988e+00	1.981452879654400423e+00	1.981452879654401089e+00
2.705999999999999961e+00	1.754999999999999893e+00	8.469999999999999751e-01	3.476315205627437344e+00	3.476315205627438232e+00
3.499000000000000110e+00	2.311999999999999833e+00	1.030999999999999917e+00	2.855905896378700515e+00	2.855905896378700959e+00
4.370000000000000107e+00	1.560000000000000053e+00	5.560000000000000497e-01	5.295753559651869224e+00	5.295753559651871001e+00
5.160000000000000142e+00	9.649999999999999689e-01	8.920000000000000151e-01	3.300940559603631641e+00	3.300940559603632085e+00
6.027000000000000135e+00	9.090000000000000302e-01	1.276999999999999913e+00	2.305747047115457526e+00	2.305747047115458415e+00
6.812999999999999723e+00	1.799999999999999864e-02	1.622000000000000108e+00	1.815313797266608464e+00	1.815313797266609130e+00
7.674999999999999822e+00	5.280000000000000249e-01	1.207000000000000073e+00	2.439468913973851905e+00	2.439468913973852349e+00
