# Supplementary material for: Use of the perceptual point-spread function to assess dysphotopsias
Source: PLoS One. 2024 Jul 19;19(7):e0306331. doi: 10.1371/journal.pone.0306331 (PMC11259305; doi:10.1371/journal.pone.0306331)
Supplement: S2 File — (ZIP) [file pone.0306331.s002.zip › S2_File/KPN_OS_000_0.241deg.csv]

# presentation_num	threshold	correct	alpha
0.000000000000000000e+00	9.000000000000000000e+00	0.000000000000000000e+00	1.272199999999999953e+01
1.000000000000000000e+00	1.300000000000000000e+01	0.000000000000000000e+00	1.476600000000000001e+01
2.000000000000000000e+00	1.500000000000000000e+01	1.000000000000000000e+00	1.399799999999999933e+01
3.000000000000000000e+00	1.500000000000000000e+01	1.000000000000000000e+00	1.342900000000000027e+01
4.000000000000000000e+00	1.400000000000000000e+01	1.000000000000000000e+00	1.282199999999999918e+01
5.000000000000000000e+00	1.300000000000000000e+01	0.000000000000000000e+00	1.371000000000000085e+01
6.000000000000000000e+00	1.500000000000000000e+01	0.000000000000000000e+00	1.458399999999999963e+01
7.000000000000000000e+00	1.600000000000000000e+01	0.000000000000000000e+00	1.537100000000000044e+01
8.000000000000000000e+00	1.600000000000000000e+01	0.000000000000000000e+00	1.590499999999999936e+01
9.000000000000000000e+00	1.500000000000000000e+01	1.000000000000000000e+00	1.555000000000000071e+01
1.000000000000000000e+01	1.600000000000000000e+01	0.000000000000000000e+00	1.596700000000000053e+01
1.100000000000000000e+01	1.500000000000000000e+01	0.000000000000000000e+00	1.620799999999999841e+01
1.200000000000000000e+01	1.500000000000000000e+01	1.000000000000000000e+00	1.595100000000000051e+01
1.300000000000000000e+01	1.500000000000000000e+01	0.000000000000000000e+00	1.616799999999999926e+01
1.400000000000000000e+01	1.500000000000000000e+01	1.000000000000000000e+00	1.593900000000000006e+01
1.500000000000000000e+01	1.400000000000000000e+01	0.000000000000000000e+00	1.608599999999999852e+01
1.600000000000000000e+01	1.500000000000000000e+01	1.000000000000000000e+00	1.587800000000000011e+01
1.700000000000000000e+01	1.400000000000000000e+01	0.000000000000000000e+00	1.601000000000000156e+01
1.800000000000000000e+01	1.600000000000000000e+01	1.000000000000000000e+00	1.584600000000000009e+01
1.900000000000000000e+01	1.600000000000000000e+01	0.000000000000000000e+00	1.608399999999999963e+01
