# Supplementary material for: Use of the perceptual point-spread function to assess dysphotopsias
Source: PLoS One. 2024 Jul 19;19(7):e0306331. doi: 10.1371/journal.pone.0306331 (PMC11259305; doi:10.1371/journal.pone.0306331)
Supplement: S2 File — (ZIP) [file pone.0306331.s002.zip › S2_File/KMN_OD_000_0.241deg.csv]

# presentation_num	threshold	correct	alpha
0.000000000000000000e+00	9.000000000000000000e+00	0.000000000000000000e+00	1.272199999999999953e+01
1.000000000000000000e+00	1.300000000000000000e+01	0.000000000000000000e+00	1.476600000000000001e+01
2.000000000000000000e+00	1.500000000000000000e+01	0.000000000000000000e+00	1.580199999999999960e+01
3.000000000000000000e+00	1.600000000000000000e+01	0.000000000000000000e+00	1.634900000000000020e+01
4.000000000000000000e+00	1.600000000000000000e+01	0.000000000000000000e+00	1.661400000000000077e+01
5.000000000000000000e+00	1.600000000000000000e+01	0.000000000000000000e+00	1.676399999999999935e+01
6.000000000000000000e+00	1.600000000000000000e+01	1.000000000000000000e+00	1.662199999999999989e+01
7.000000000000000000e+00	1.600000000000000000e+01	0.000000000000000000e+00	1.675700000000000145e+01
8.000000000000000000e+00	1.600000000000000000e+01	0.000000000000000000e+00	1.684700000000000131e+01
9.000000000000000000e+00	1.600000000000000000e+01	0.000000000000000000e+00	1.690500000000000114e+01
1.000000000000000000e+01	1.600000000000000000e+01	0.000000000000000000e+00	1.694200000000000017e+01
1.100000000000000000e+01	1.600000000000000000e+01	0.000000000000000000e+00	1.696499999999999986e+01
1.200000000000000000e+01	1.600000000000000000e+01	1.000000000000000000e+00	1.693599999999999994e+01
1.300000000000000000e+01	1.600000000000000000e+01	1.000000000000000000e+00	1.688899999999999935e+01
1.400000000000000000e+01	1.600000000000000000e+01	1.000000000000000000e+00	1.681800000000000139e+01
1.500000000000000000e+01	1.600000000000000000e+01	1.000000000000000000e+00	1.671999999999999886e+01
1.600000000000000000e+01	1.600000000000000000e+01	0.000000000000000000e+00	1.680900000000000105e+01
1.700000000000000000e+01	1.600000000000000000e+01	0.000000000000000000e+00	1.687300000000000111e+01
1.800000000000000000e+01	1.600000000000000000e+01	1.000000000000000000e+00	1.679899999999999949e+01
1.900000000000000000e+01	1.600000000000000000e+01	1.000000000000000000e+00	1.670299999999999940e+01
