# Supplementary material for: Use of the perceptual point-spread function to assess dysphotopsias
Source: PLoS One. 2024 Jul 19;19(7):e0306331. doi: 10.1371/journal.pone.0306331 (PMC11259305; doi:10.1371/journal.pone.0306331)
Supplement: S2 File — (ZIP) [file pone.0306331.s002.zip › S2_File/KLM_OD_002_1.832deg.csv]

# presentation_num	threshold	correct	alpha
0.000000000000000000e+00	9.000000000000000000e+00	0.000000000000000000e+00	1.272199999999999953e+01
1.000000000000000000e+00	1.300000000000000000e+01	1.000000000000000000e+00	1.121799999999999997e+01
2.000000000000000000e+00	1.200000000000000000e+01	1.000000000000000000e+00	1.008500000000000085e+01
3.000000000000000000e+00	1.100000000000000000e+01	0.000000000000000000e+00	1.183699999999999974e+01
4.000000000000000000e+00	1.300000000000000000e+01	1.000000000000000000e+00	1.125799999999999912e+01
5.000000000000000000e+00	1.200000000000000000e+01	1.000000000000000000e+00	1.076999999999999957e+01
6.000000000000000000e+00	1.100000000000000000e+01	1.000000000000000000e+00	1.022100000000000009e+01
7.000000000000000000e+00	1.000000000000000000e+01	1.000000000000000000e+00	9.526999999999999247e+00
8.000000000000000000e+00	9.000000000000000000e+00	1.000000000000000000e+00	8.625000000000000000e+00
9.000000000000000000e+00	8.000000000000000000e+00	0.000000000000000000e+00	9.513999999999999346e+00
1.000000000000000000e+01	1.000000000000000000e+01	1.000000000000000000e+00	9.054999999999999716e+00
1.100000000000000000e+01	9.000000000000000000e+00	1.000000000000000000e+00	8.483999999999999986e+00
1.200000000000000000e+01	8.000000000000000000e+00	1.000000000000000000e+00	7.764000000000000234e+00
1.300000000000000000e+01	7.000000000000000000e+00	0.000000000000000000e+00	8.460000000000000853e+00
1.400000000000000000e+01	8.000000000000000000e+00	1.000000000000000000e+00	7.908000000000000362e+00
1.500000000000000000e+01	7.000000000000000000e+00	1.000000000000000000e+00	7.240000000000000213e+00
1.600000000000000000e+01	6.000000000000000000e+00	1.000000000000000000e+00	6.466000000000000192e+00
1.700000000000000000e+01	6.000000000000000000e+00	1.000000000000000000e+00	5.737000000000000099e+00
1.800000000000000000e+01	5.000000000000000000e+00	1.000000000000000000e+00	5.004999999999999893e+00
1.900000000000000000e+01	4.000000000000000000e+00	1.000000000000000000e+00	4.306000000000000050e+00
