# Supplementary material for: Use of the perceptual point-spread function to assess dysphotopsias
Source: PLoS One. 2024 Jul 19;19(7):e0306331. doi: 10.1371/journal.pone.0306331 (PMC11259305; doi:10.1371/journal.pone.0306331)
Supplement: S2 File — (ZIP) [file pone.0306331.s002.zip › S2_File/PTL_radial_OS.csv]

# angle[deg]	alpha	beta	alpha_err+	alpha_err-
2.409999999999999920e-01	6.105999999999999872e+00	1.235000000000000098e+00	2.384161116733958252e+00	2.384161116733959584e+00
1.036000000000000032e+00	7.479999999999999982e-01	1.143000000000000016e+00	2.576062099008257888e+00	2.576062099008259221e+00
1.832000000000000073e+00	1.799999999999999864e-02	1.622000000000000108e+00	1.815313797266608464e+00	1.815313797266609130e+00
2.705999999999999961e+00	2.030000000000000138e-01	1.110999999999999988e+00	2.650260107260521636e+00	2.650260107260522080e+00
3.499000000000000110e+00	1.799999999999999864e-02	1.622000000000000108e+00	1.815313797266608464e+00	1.815313797266609130e+00
4.370000000000000107e+00	2.351999999999999869e+00	3.669999999999999929e-01	8.022994493641524727e+00	8.022994493641526503e+00
5.160000000000000142e+00	1.799999999999999864e-02	1.622000000000000108e+00	1.815313797266608464e+00	1.815313797266609130e+00
6.027000000000000135e+00	1.799999999999999864e-02	1.622000000000000108e+00	1.815313797266608464e+00	1.815313797266609130e+00
6.812999999999999723e+00	1.799999999999999864e-02	1.622000000000000108e+00	1.815313797266608464e+00	1.815313797266609130e+00
7.674999999999999822e+00	1.799999999999999864e-02	1.622000000000000108e+00	1.815313797266608464e+00	1.815313797266609130e+00
