# Supplementary material for: Use of the perceptual point-spread function to assess dysphotopsias
Source: PLoS One. 2024 Jul 19;19(7):e0306331. doi: 10.1371/journal.pone.0306331 (PMC11259305; doi:10.1371/journal.pone.0306331)
Supplement: S2 File — (ZIP) [file pone.0306331.s002.zip › S2_File/PDW_OD_000_0.241deg.csv]

# presentation_num	threshold	correct	alpha
0.000000000000000000e+00	9.000000000000000000e+00	0.000000000000000000e+00	1.272199999999999953e+01
1.000000000000000000e+00	1.300000000000000000e+01	1.000000000000000000e+00	1.121799999999999997e+01
2.000000000000000000e+00	1.200000000000000000e+01	1.000000000000000000e+00	1.008500000000000085e+01
3.000000000000000000e+00	1.100000000000000000e+01	1.000000000000000000e+00	9.180999999999999162e+00
4.000000000000000000e+00	9.000000000000000000e+00	0.000000000000000000e+00	1.037199999999999989e+01
5.000000000000000000e+00	1.100000000000000000e+01	1.000000000000000000e+00	9.868999999999999773e+00
6.000000000000000000e+00	1.000000000000000000e+01	1.000000000000000000e+00	9.365999999999999659e+00
7.000000000000000000e+00	1.000000000000000000e+01	0.000000000000000000e+00	1.010299999999999976e+01
8.000000000000000000e+00	1.100000000000000000e+01	1.000000000000000000e+00	9.839000000000000412e+00
9.000000000000000000e+00	1.000000000000000000e+01	1.000000000000000000e+00	9.510999999999999233e+00
1.000000000000000000e+01	1.000000000000000000e+01	1.000000000000000000e+00	9.243000000000000327e+00
1.100000000000000000e+01	8.000000000000000000e+00	0.000000000000000000e+00	9.541999999999999815e+00
1.200000000000000000e+01	1.100000000000000000e+01	1.000000000000000000e+00	9.455999999999999517e+00
1.300000000000000000e+01	1.000000000000000000e+01	1.000000000000000000e+00	9.310999999999999943e+00
1.400000000000000000e+01	9.000000000000000000e+00	0.000000000000000000e+00	9.538000000000000256e+00
1.500000000000000000e+01	1.100000000000000000e+01	1.000000000000000000e+00	9.493000000000000327e+00
1.600000000000000000e+01	1.100000000000000000e+01	1.000000000000000000e+00	9.460000000000000853e+00
1.700000000000000000e+01	9.000000000000000000e+00	0.000000000000000000e+00	9.582000000000000739e+00
1.800000000000000000e+01	1.100000000000000000e+01	1.000000000000000000e+00	9.553000000000000824e+00
1.900000000000000000e+01	1.100000000000000000e+01	1.000000000000000000e+00	9.532000000000000028e+00
