# Supplementary material for: Use of the perceptual point-spread function to assess dysphotopsias
Source: PLoS One. 2024 Jul 19;19(7):e0306331. doi: 10.1371/journal.pone.0306331 (PMC11259305; doi:10.1371/journal.pone.0306331)
Supplement: S2 File — (ZIP) [file pone.0306331.s002.zip › S2_File/BSZ_OD_000_0.241deg.csv]

# presentation_num	threshold	correct	alpha
0.000000000000000000e+00	9.000000000000000000e+00	0.000000000000000000e+00	1.272199999999999953e+01
1.000000000000000000e+00	1.300000000000000000e+01	1.000000000000000000e+00	1.121799999999999997e+01
2.000000000000000000e+00	1.200000000000000000e+01	0.000000000000000000e+00	1.330300000000000082e+01
3.000000000000000000e+00	1.400000000000000000e+01	0.000000000000000000e+00	1.480499999999999972e+01
4.000000000000000000e+00	1.500000000000000000e+01	0.000000000000000000e+00	1.570299999999999940e+01
5.000000000000000000e+00	1.600000000000000000e+01	0.000000000000000000e+00	1.626000000000000156e+01
6.000000000000000000e+00	1.600000000000000000e+01	0.000000000000000000e+00	1.655300000000000082e+01
7.000000000000000000e+00	1.600000000000000000e+01	1.000000000000000000e+00	1.633500000000000085e+01
8.000000000000000000e+00	1.600000000000000000e+01	0.000000000000000000e+00	1.656800000000000139e+01
9.000000000000000000e+00	1.600000000000000000e+01	1.000000000000000000e+00	1.637600000000000122e+01
1.000000000000000000e+01	1.600000000000000000e+01	0.000000000000000000e+00	1.657300000000000040e+01
1.100000000000000000e+01	1.600000000000000000e+01	0.000000000000000000e+00	1.671399999999999864e+01
1.200000000000000000e+01	1.600000000000000000e+01	1.000000000000000000e+00	1.657499999999999929e+01
1.300000000000000000e+01	1.600000000000000000e+01	1.000000000000000000e+00	1.641499999999999915e+01
1.400000000000000000e+01	1.600000000000000000e+01	0.000000000000000000e+00	1.657400000000000162e+01
1.500000000000000000e+01	1.600000000000000000e+01	0.000000000000000000e+00	1.669999999999999929e+01
1.600000000000000000e+01	1.600000000000000000e+01	1.000000000000000000e+00	1.657199999999999918e+01
1.700000000000000000e+01	1.600000000000000000e+01	0.000000000000000000e+00	1.669300000000000139e+01
1.800000000000000000e+01	1.600000000000000000e+01	1.000000000000000000e+00	1.656899999999999906e+01
1.900000000000000000e+01	1.600000000000000000e+01	1.000000000000000000e+00	1.643599999999999994e+01
