# Supplementary material for: Use of the perceptual point-spread function to assess dysphotopsias
Source: PLoS One. 2024 Jul 19;19(7):e0306331. doi: 10.1371/journal.pone.0306331 (PMC11259305; doi:10.1371/journal.pone.0306331)
Supplement: S2 File — (ZIP) [file pone.0306331.s002.zip › S2_File/BSZ_radial_OS.csv]

# angle[deg]	alpha	beta	alpha_err+	alpha_err-
2.409999999999999920e-01	1.238599999999999923e+01	5.350000000000000311e-01	5.503624260124187373e+00	5.503624260124187373e+00
1.036000000000000032e+00	5.697000000000000064e+00	3.850000000000000089e-01	7.647893452380361445e+00	7.647893452380364110e+00
1.832000000000000073e+00	1.048999999999999932e+00	1.584000000000000075e+00	1.858862991898004413e+00	1.858862991898005079e+00
2.705999999999999961e+00	7.229999999999999760e-01	1.137999999999999901e+00	2.587380473784217649e+00	2.587380473784218538e+00
3.499000000000000110e+00	2.879999999999999782e-01	1.213999999999999968e+00	2.425402783497890624e+00	2.425402783497891512e+00
4.370000000000000107e+00	1.004000000000000004e+00	1.050000000000000044e+00	2.804227599206132737e+00	2.804227599206133625e+00
5.160000000000000142e+00	7.439999999999999947e-01	1.129000000000000004e+00	2.608006181724038974e+00	2.608006181724038974e+00
6.027000000000000135e+00	1.070999999999999952e+00	1.072999999999999954e+00	2.744118340322870608e+00	2.744118340322871052e+00
6.812999999999999723e+00	2.109999999999999931e-01	1.260000000000000009e+00	2.336856332671777281e+00	2.336856332671777725e+00
7.674999999999999822e+00	1.899999999999999911e+00	4.339999999999999969e-01	6.784421610982580120e+00	6.784421610982581896e+00
