# Supplementary material for: Use of the perceptual point-spread function to assess dysphotopsias
Source: PLoS One. 2024 Jul 19;19(7):e0306331. doi: 10.1371/journal.pone.0306331 (PMC11259305; doi:10.1371/journal.pone.0306331)
Supplement: S2 File — (ZIP) [file pone.0306331.s002.zip › S2_File/WJD_radial_OD.csv]

# angle[deg]	alpha	beta	alpha_err+	alpha_err-
2.409999999999999920e-01	1.699800000000000111e+01	1.641999999999999904e+00	1.793202788773715639e+00	1.793202788773715639e+00
1.036000000000000032e+00	1.111200000000000010e+01	3.870000000000000107e-01	7.608369455210437948e+00	7.608369455210439725e+00
1.832000000000000073e+00	3.658999999999999808e+00	3.119999999999999996e-01	9.437304420405254746e+00	9.437304420405258298e+00
2.705999999999999961e+00	1.219999999999999973e+00	5.530000000000000471e-01	5.324482783302783240e+00	5.324482783302785016e+00
3.499000000000000110e+00	1.018999999999999906e+00	1.268999999999999906e+00	2.320282883503892002e+00	2.320282883503893334e+00
4.370000000000000107e+00	1.925999999999999934e+00	6.570000000000000284e-01	4.481642281836284880e+00	4.481642281836286656e+00
5.160000000000000142e+00	1.799999999999999864e-02	1.622000000000000108e+00	1.815313797266608464e+00	1.815313797266609130e+00
6.027000000000000135e+00	3.599999999999999867e-01	9.709999999999999742e-01	3.032377939409309331e+00	3.032377939409310219e+00
6.812999999999999723e+00	3.500000000000000333e-02	1.528999999999999915e+00	1.925728567146134385e+00	1.925728567146135051e+00
7.674999999999999822e+00	1.799999999999999864e-02	1.622000000000000108e+00	1.815313797266608464e+00	1.815313797266609130e+00
