# Supplementary material for: Use of the perceptual point-spread function to assess dysphotopsias
Source: PLoS One. 2024 Jul 19;19(7):e0306331. doi: 10.1371/journal.pone.0306331 (PMC11259305; doi:10.1371/journal.pone.0306331)
Supplement: S2 File — (ZIP) [file pone.0306331.s002.zip › S2_File/RGZ_OD_001_1.036deg.csv]

# presentation_num	threshold	correct	alpha
0.000000000000000000e+00	9.000000000000000000e+00	1.000000000000000000e+00	5.692000000000000171e+00
1.000000000000000000e+00	6.000000000000000000e+00	1.000000000000000000e+00	3.736000000000000210e+00
2.000000000000000000e+00	4.000000000000000000e+00	1.000000000000000000e+00	2.459999999999999964e+00
3.000000000000000000e+00	3.000000000000000000e+00	1.000000000000000000e+00	1.675000000000000044e+00
4.000000000000000000e+00	2.000000000000000000e+00	1.000000000000000000e+00	1.135000000000000009e+00
5.000000000000000000e+00	2.000000000000000000e+00	0.000000000000000000e+00	2.040999999999999925e+00
6.000000000000000000e+00	3.000000000000000000e+00	0.000000000000000000e+00	3.063000000000000167e+00
7.000000000000000000e+00	4.000000000000000000e+00	0.000000000000000000e+00	4.267000000000000348e+00
8.000000000000000000e+00	6.000000000000000000e+00	1.000000000000000000e+00	3.721000000000000085e+00
9.000000000000000000e+00	5.000000000000000000e+00	1.000000000000000000e+00	3.347999999999999865e+00
1.000000000000000000e+01	4.000000000000000000e+00	1.000000000000000000e+00	3.003000000000000114e+00
1.100000000000000000e+01	3.000000000000000000e+00	1.000000000000000000e+00	2.634999999999999787e+00
1.200000000000000000e+01	2.000000000000000000e+00	1.000000000000000000e+00	2.236000000000000210e+00
1.300000000000000000e+01	2.000000000000000000e+00	1.000000000000000000e+00	1.891999999999999904e+00
1.400000000000000000e+01	1.000000000000000000e+00	0.000000000000000000e+00	2.177000000000000046e+00
1.500000000000000000e+01	4.000000000000000000e+00	0.000000000000000000e+00	2.650999999999999801e+00
1.600000000000000000e+01	6.000000000000000000e+00	1.000000000000000000e+00	2.564000000000000057e+00
1.700000000000000000e+01	2.000000000000000000e+00	1.000000000000000000e+00	2.233000000000000096e+00
1.800000000000000000e+01	6.000000000000000000e+00	1.000000000000000000e+00	2.177999999999999936e+00
1.900000000000000000e+01	1.000000000000000000e+00	0.000000000000000000e+00	2.427000000000000046e+00
