# Supplementary material for: Use of the perceptual point-spread function to assess dysphotopsias
Source: PLoS One. 2024 Jul 19;19(7):e0306331. doi: 10.1371/journal.pone.0306331 (PMC11259305; doi:10.1371/journal.pone.0306331)
Supplement: S2 File — (ZIP) [file pone.0306331.s002.zip › S2_File/BSZ_OD_002_1.832deg.csv]

# presentation_num	threshold	correct	alpha
0.000000000000000000e+00	9.000000000000000000e+00	1.000000000000000000e+00	5.692000000000000171e+00
1.000000000000000000e+00	6.000000000000000000e+00	0.000000000000000000e+00	9.089999999999999858e+00
2.000000000000000000e+00	1.100000000000000000e+01	0.000000000000000000e+00	1.285699999999999932e+01
3.000000000000000000e+00	1.400000000000000000e+01	1.000000000000000000e+00	1.167699999999999960e+01
4.000000000000000000e+00	1.200000000000000000e+01	0.000000000000000000e+00	1.335800000000000054e+01
5.000000000000000000e+00	1.400000000000000000e+01	1.000000000000000000e+00	1.263799999999999990e+01
6.000000000000000000e+00	1.400000000000000000e+01	1.000000000000000000e+00	1.217300000000000004e+01
7.000000000000000000e+00	1.200000000000000000e+01	0.000000000000000000e+00	1.293500000000000050e+01
8.000000000000000000e+00	1.400000000000000000e+01	1.000000000000000000e+00	1.263499999999999979e+01
9.000000000000000000e+00	1.300000000000000000e+01	1.000000000000000000e+00	1.228800000000000026e+01
1.000000000000000000e+01	1.200000000000000000e+01	1.000000000000000000e+00	1.182600000000000051e+01
1.100000000000000000e+01	1.200000000000000000e+01	1.000000000000000000e+00	1.138700000000000045e+01
1.200000000000000000e+01	1.100000000000000000e+01	1.000000000000000000e+00	1.078800000000000026e+01
1.300000000000000000e+01	1.000000000000000000e+01	1.000000000000000000e+00	1.001600000000000001e+01
1.400000000000000000e+01	1.000000000000000000e+01	1.000000000000000000e+00	9.282999999999999474e+00
1.500000000000000000e+01	9.000000000000000000e+00	1.000000000000000000e+00	8.496000000000000441e+00
1.600000000000000000e+01	8.000000000000000000e+00	1.000000000000000000e+00	7.681000000000000050e+00
1.700000000000000000e+01	7.000000000000000000e+00	1.000000000000000000e+00	6.857999999999999652e+00
1.800000000000000000e+01	6.000000000000000000e+00	1.000000000000000000e+00	6.046000000000000263e+00
1.900000000000000000e+01	5.000000000000000000e+00	1.000000000000000000e+00	5.269000000000000128e+00
