# Supplementary material for: Use of the perceptual point-spread function to assess dysphotopsias
Source: PLoS One. 2024 Jul 19;19(7):e0306331. doi: 10.1371/journal.pone.0306331 (PMC11259305; doi:10.1371/journal.pone.0306331)
Supplement: S2 File — (ZIP) [file pone.0306331.s002.zip › S2_File/KMN_OD_001_1.036deg.csv]

# presentation_num	threshold	correct	alpha
0.000000000000000000e+00	9.000000000000000000e+00	1.000000000000000000e+00	5.692000000000000171e+00
1.000000000000000000e+00	6.000000000000000000e+00	1.000000000000000000e+00	3.736000000000000210e+00
2.000000000000000000e+00	4.000000000000000000e+00	0.000000000000000000e+00	6.054000000000000270e+00
3.000000000000000000e+00	7.000000000000000000e+00	0.000000000000000000e+00	8.791999999999999815e+00
4.000000000000000000e+00	1.000000000000000000e+01	1.000000000000000000e+00	7.498000000000000220e+00
5.000000000000000000e+00	8.000000000000000000e+00	0.000000000000000000e+00	9.146000000000000796e+00
6.000000000000000000e+00	1.100000000000000000e+01	0.000000000000000000e+00	1.171599999999999930e+01
7.000000000000000000e+00	1.300000000000000000e+01	1.000000000000000000e+00	1.061200000000000010e+01
8.000000000000000000e+00	1.200000000000000000e+01	1.000000000000000000e+00	9.835000000000000853e+00
9.000000000000000000e+00	1.100000000000000000e+01	1.000000000000000000e+00	9.223000000000000753e+00
1.000000000000000000e+01	1.000000000000000000e+01	1.000000000000000000e+00	8.663999999999999702e+00
1.100000000000000000e+01	9.000000000000000000e+00	1.000000000000000000e+00	8.096999999999999531e+00
1.200000000000000000e+01	8.000000000000000000e+00	0.000000000000000000e+00	8.791999999999999815e+00
1.300000000000000000e+01	1.000000000000000000e+01	0.000000000000000000e+00	9.553000000000000824e+00
1.400000000000000000e+01	1.200000000000000000e+01	0.000000000000000000e+00	1.047899999999999920e+01
1.500000000000000000e+01	1.300000000000000000e+01	1.000000000000000000e+00	1.016600000000000037e+01
1.600000000000000000e+01	1.300000000000000000e+01	1.000000000000000000e+00	9.942999999999999616e+00
1.700000000000000000e+01	1.300000000000000000e+01	1.000000000000000000e+00	9.781000000000000583e+00
1.800000000000000000e+01	9.000000000000000000e+00	1.000000000000000000e+00	9.288999999999999702e+00
1.900000000000000000e+01	8.000000000000000000e+00	0.000000000000000000e+00	9.701000000000000512e+00
