# Supplementary material for: Use of the perceptual point-spread function to assess dysphotopsias
Source: PLoS One. 2024 Jul 19;19(7):e0306331. doi: 10.1371/journal.pone.0306331 (PMC11259305; doi:10.1371/journal.pone.0306331)
Supplement: S2 File — (ZIP) [file pone.0306331.s002.zip › S2_File/KLF_OD_006_5.16deg.csv]

# presentation_num	threshold	correct	alpha
0.000000000000000000e+00	9.000000000000000000e+00	1.000000000000000000e+00	5.692000000000000171e+00
1.000000000000000000e+00	6.000000000000000000e+00	1.000000000000000000e+00	3.736000000000000210e+00
2.000000000000000000e+00	4.000000000000000000e+00	1.000000000000000000e+00	2.459999999999999964e+00
3.000000000000000000e+00	3.000000000000000000e+00	0.000000000000000000e+00	4.136000000000000121e+00
4.000000000000000000e+00	5.000000000000000000e+00	0.000000000000000000e+00	6.065000000000000391e+00
5.000000000000000000e+00	7.000000000000000000e+00	0.000000000000000000e+00	8.471999999999999531e+00
6.000000000000000000e+00	1.000000000000000000e+01	0.000000000000000000e+00	1.152399999999999913e+01
7.000000000000000000e+00	1.300000000000000000e+01	1.000000000000000000e+00	1.023499999999999943e+01
8.000000000000000000e+00	1.100000000000000000e+01	1.000000000000000000e+00	9.131999999999999673e+00
9.000000000000000000e+00	1.000000000000000000e+01	1.000000000000000000e+00	8.279999999999999361e+00
1.000000000000000000e+01	9.000000000000000000e+00	1.000000000000000000e+00	7.536999999999999922e+00
1.100000000000000000e+01	8.000000000000000000e+00	1.000000000000000000e+00	6.836999999999999744e+00
1.200000000000000000e+01	7.000000000000000000e+00	1.000000000000000000e+00	6.163000000000000256e+00
1.300000000000000000e+01	6.000000000000000000e+00	0.000000000000000000e+00	6.921999999999999709e+00
1.400000000000000000e+01	8.000000000000000000e+00	0.000000000000000000e+00	7.750000000000000000e+00
1.500000000000000000e+01	1.000000000000000000e+01	0.000000000000000000e+00	8.660999999999999588e+00
1.600000000000000000e+01	1.200000000000000000e+01	1.000000000000000000e+00	8.404999999999999361e+00
1.700000000000000000e+01	8.000000000000000000e+00	1.000000000000000000e+00	7.865999999999999659e+00
1.800000000000000000e+01	7.000000000000000000e+00	1.000000000000000000e+00	7.330000000000000071e+00
1.900000000000000000e+01	6.000000000000000000e+00	1.000000000000000000e+00	6.785999999999999588e+00
