# Supplementary material for: Use of the perceptual point-spread function to assess dysphotopsias
Source: PLoS One. 2024 Jul 19;19(7):e0306331. doi: 10.1371/journal.pone.0306331 (PMC11259305; doi:10.1371/journal.pone.0306331)
Supplement: S2 File — (ZIP) [file pone.0306331.s002.zip › S2_File/KPN_radial_OS.csv]

# angle[deg]	alpha	beta	alpha_err+	alpha_err-
2.409999999999999920e-01	1.608399999999999963e+01	7.129999999999999671e-01	4.129647937119830914e+00	4.129647937119830914e+00
1.036000000000000032e+00	1.474799999999999933e+01	6.570000000000000284e-01	4.481642281836284880e+00	4.481642281836286656e+00
1.832000000000000073e+00	7.432999999999999829e+00	3.589999999999999858e-01	8.201779886257492436e+00	8.201779886257494212e+00
2.705999999999999961e+00	2.237999999999999989e+00	1.385999999999999899e+00	2.124414847883433932e+00	2.124414847883434820e+00
3.499000000000000110e+00	1.875000000000000000e+00	1.274000000000000021e+00	2.311176592752307357e+00	2.311176592752307801e+00
4.370000000000000107e+00	1.018999999999999906e+00	1.489000000000000101e+00	1.977460697895526698e+00	1.977460697895527142e+00
5.160000000000000142e+00	4.189999999999999836e-01	1.028000000000000025e+00	2.864240252107431051e+00	2.864240252107431939e+00
6.027000000000000135e+00	3.593999999999999861e+00	2.800000000000000266e-01	1.051585349702299688e+01	1.051585349702300043e+01
6.812999999999999723e+00	1.147999999999999909e+00	1.298000000000000043e+00	2.268442973163666387e+00	2.268442973163667276e+00
7.674999999999999822e+00	2.362999999999999989e+00	3.880000000000000115e-01	7.588760255583606451e+00	7.588760255583608227e+00
