# Supplementary material for: Use of the perceptual point-spread function to assess dysphotopsias
Source: PLoS One. 2024 Jul 19;19(7):e0306331. doi: 10.1371/journal.pone.0306331 (PMC11259305; doi:10.1371/journal.pone.0306331)
Supplement: S2 File — (ZIP) [file pone.0306331.s002.zip › S2_File/LYS_OD_001_1.036deg.csv]

# presentation_num	threshold	correct	alpha
0.000000000000000000e+00	9.000000000000000000e+00	0.000000000000000000e+00	1.272199999999999953e+01
1.000000000000000000e+00	1.300000000000000000e+01	1.000000000000000000e+00	1.121799999999999997e+01
2.000000000000000000e+00	1.200000000000000000e+01	1.000000000000000000e+00	1.008500000000000085e+01
3.000000000000000000e+00	1.100000000000000000e+01	1.000000000000000000e+00	9.180999999999999162e+00
4.000000000000000000e+00	9.000000000000000000e+00	0.000000000000000000e+00	1.037199999999999989e+01
5.000000000000000000e+00	1.100000000000000000e+01	1.000000000000000000e+00	9.868999999999999773e+00
6.000000000000000000e+00	1.000000000000000000e+01	1.000000000000000000e+00	9.365999999999999659e+00
7.000000000000000000e+00	1.000000000000000000e+01	1.000000000000000000e+00	8.977999999999999758e+00
8.000000000000000000e+00	9.000000000000000000e+00	1.000000000000000000e+00	8.436999999999999389e+00
9.000000000000000000e+00	8.000000000000000000e+00	1.000000000000000000e+00	7.657000000000000028e+00
1.000000000000000000e+01	7.000000000000000000e+00	1.000000000000000000e+00	6.631999999999999673e+00
1.100000000000000000e+01	6.000000000000000000e+00	1.000000000000000000e+00	5.496000000000000441e+00
1.200000000000000000e+01	6.000000000000000000e+00	1.000000000000000000e+00	4.570999999999999730e+00
1.300000000000000000e+01	5.000000000000000000e+00	0.000000000000000000e+00	5.708999999999999631e+00
1.400000000000000000e+01	6.000000000000000000e+00	1.000000000000000000e+00	5.003000000000000114e+00
1.500000000000000000e+01	5.000000000000000000e+00	0.000000000000000000e+00	5.812000000000000277e+00
1.600000000000000000e+01	6.000000000000000000e+00	1.000000000000000000e+00	5.250000000000000000e+00
1.700000000000000000e+01	4.000000000000000000e+00	0.000000000000000000e+00	5.798000000000000043e+00
1.800000000000000000e+01	7.000000000000000000e+00	1.000000000000000000e+00	5.463000000000000078e+00
1.900000000000000000e+01	4.000000000000000000e+00	0.000000000000000000e+00	5.873999999999999666e+00
