# Supplementary material for: Use of the perceptual point-spread function to assess dysphotopsias
Source: PLoS One. 2024 Jul 19;19(7):e0306331. doi: 10.1371/journal.pone.0306331 (PMC11259305; doi:10.1371/journal.pone.0306331)
Supplement: S2 File — (ZIP) [file pone.0306331.s002.zip › S2_File/KLM_radial_OD.csv]

# angle[deg]	alpha	beta	alpha_err+	alpha_err-
2.409999999999999920e-01	1.652700000000000102e+01	1.058000000000000052e+00	2.783023609798146225e+00	2.783023609798148001e+00
1.036000000000000032e+00	1.159500000000000064e+01	1.112000000000000099e+00	2.647876779825933724e+00	2.647876779825935500e+00
1.832000000000000073e+00	4.306000000000000050e+00	3.190000000000000058e-01	9.230216235631470312e+00	9.230216235631473864e+00
2.705999999999999961e+00	2.093999999999999861e+00	1.118000000000000105e+00	2.633666349880535495e+00	2.633666349880536384e+00
3.499000000000000110e+00	1.377999999999999892e+00	9.889999999999999902e-01	2.977188047691040396e+00	2.977188047691041728e+00
4.370000000000000107e+00	1.608999999999999986e+00	6.350000000000000089e-01	4.636911778214864555e+00	4.636911778214866331e+00
5.160000000000000142e+00	9.455999999999999517e+00	7.279999999999999805e-01	4.044559037316538763e+00	4.044559037316538763e+00
6.027000000000000135e+00	6.584999999999999964e+00	4.099999999999999756e-01	7.181558485771803113e+00	7.181558485771805778e+00
6.812999999999999723e+00	1.203999999999999959e+00	1.060999999999999943e+00	2.775154551523505653e+00	2.775154551523506541e+00
7.674999999999999822e+00	9.899999999999999911e-01	1.405000000000000027e+00	2.095686106168284546e+00	2.095686106168284990e+00
