# Supplementary material for: Use of the perceptual point-spread function to assess dysphotopsias
Source: PLoS One. 2024 Jul 19;19(7):e0306331. doi: 10.1371/journal.pone.0306331 (PMC11259305; doi:10.1371/journal.pone.0306331)
Supplement: S2 File — (ZIP) [file pone.0306331.s002.zip › S2_File/BSZ_OS_009_7.675deg.csv]

# presentation_num	threshold	correct	alpha
0.000000000000000000e+00	9.000000000000000000e+00	1.000000000000000000e+00	5.692000000000000171e+00
1.000000000000000000e+00	6.000000000000000000e+00	0.000000000000000000e+00	9.089999999999999858e+00
2.000000000000000000e+00	1.100000000000000000e+01	0.000000000000000000e+00	1.285699999999999932e+01
3.000000000000000000e+00	1.400000000000000000e+01	1.000000000000000000e+00	1.167699999999999960e+01
4.000000000000000000e+00	1.200000000000000000e+01	1.000000000000000000e+00	1.045899999999999963e+01
5.000000000000000000e+00	1.100000000000000000e+01	1.000000000000000000e+00	9.420999999999999375e+00
6.000000000000000000e+00	1.000000000000000000e+01	1.000000000000000000e+00	8.492000000000000881e+00
7.000000000000000000e+00	9.000000000000000000e+00	1.000000000000000000e+00	7.623000000000000220e+00
8.000000000000000000e+00	8.000000000000000000e+00	1.000000000000000000e+00	6.785999999999999588e+00
9.000000000000000000e+00	7.000000000000000000e+00	1.000000000000000000e+00	5.961999999999999744e+00
1.000000000000000000e+01	6.000000000000000000e+00	1.000000000000000000e+00	5.136000000000000121e+00
1.100000000000000000e+01	5.000000000000000000e+00	1.000000000000000000e+00	4.309000000000000163e+00
1.200000000000000000e+01	4.000000000000000000e+00	1.000000000000000000e+00	3.516000000000000014e+00
1.300000000000000000e+01	4.000000000000000000e+00	1.000000000000000000e+00	2.895999999999999908e+00
1.400000000000000000e+01	3.000000000000000000e+00	1.000000000000000000e+00	2.335999999999999854e+00
1.500000000000000000e+01	4.000000000000000000e+00	0.000000000000000000e+00	3.197000000000000064e+00
1.600000000000000000e+01	3.000000000000000000e+00	1.000000000000000000e+00	2.697000000000000064e+00
1.700000000000000000e+01	5.000000000000000000e+00	1.000000000000000000e+00	2.431000000000000050e+00
1.800000000000000000e+01	6.000000000000000000e+00	1.000000000000000000e+00	2.271999999999999797e+00
1.900000000000000000e+01	2.000000000000000000e+00	1.000000000000000000e+00	1.899999999999999911e+00
