# Supplementary material for: Use of the perceptual point-spread function to assess dysphotopsias
Source: PLoS One. 2024 Jul 19;19(7):e0306331. doi: 10.1371/journal.pone.0306331 (PMC11259305; doi:10.1371/journal.pone.0306331)
Supplement: S2 File — (ZIP) [file pone.0306331.s002.zip › S2_File/BRT_OS_000_0.241deg.csv]

# presentation_num	threshold	correct	alpha
0.000000000000000000e+00	9.000000000000000000e+00	0.000000000000000000e+00	1.272199999999999953e+01
1.000000000000000000e+00	1.300000000000000000e+01	0.000000000000000000e+00	1.476600000000000001e+01
2.000000000000000000e+00	1.500000000000000000e+01	0.000000000000000000e+00	1.580199999999999960e+01
3.000000000000000000e+00	1.600000000000000000e+01	1.000000000000000000e+00	1.540099999999999980e+01
4.000000000000000000e+00	1.600000000000000000e+01	1.000000000000000000e+00	1.504100000000000037e+01
5.000000000000000000e+00	1.500000000000000000e+01	1.000000000000000000e+00	1.456199999999999939e+01
6.000000000000000000e+00	1.500000000000000000e+01	1.000000000000000000e+00	1.415399999999999991e+01
7.000000000000000000e+00	1.400000000000000000e+01	0.000000000000000000e+00	1.471700000000000053e+01
8.000000000000000000e+00	1.600000000000000000e+01	1.000000000000000000e+00	1.455100000000000016e+01
9.000000000000000000e+00	1.400000000000000000e+01	1.000000000000000000e+00	1.416699999999999982e+01
1.000000000000000000e+01	1.400000000000000000e+01	0.000000000000000000e+00	1.457600000000000051e+01
1.100000000000000000e+01	1.600000000000000000e+01	1.000000000000000000e+00	1.446799999999999997e+01
1.200000000000000000e+01	1.400000000000000000e+01	1.000000000000000000e+00	1.416499999999999915e+01
1.300000000000000000e+01	1.400000000000000000e+01	1.000000000000000000e+00	1.386400000000000077e+01
1.400000000000000000e+01	1.400000000000000000e+01	1.000000000000000000e+00	1.359200000000000053e+01
1.500000000000000000e+01	1.300000000000000000e+01	1.000000000000000000e+00	1.319699999999999918e+01
1.600000000000000000e+01	1.200000000000000000e+01	1.000000000000000000e+00	1.262700000000000067e+01
1.700000000000000000e+01	1.200000000000000000e+01	0.000000000000000000e+00	1.314400000000000013e+01
1.800000000000000000e+01	1.200000000000000000e+01	0.000000000000000000e+00	1.346599999999999930e+01
1.900000000000000000e+01	1.200000000000000000e+01	1.000000000000000000e+00	1.309399999999999942e+01
