# Supplementary material for: Use of the perceptual point-spread function to assess dysphotopsias
Source: PLoS One. 2024 Jul 19;19(7):e0306331. doi: 10.1371/journal.pone.0306331 (PMC11259305; doi:10.1371/journal.pone.0306331)
Supplement: S2 File — (ZIP) [file pone.0306331.s002.zip › S2_File/BRT_radial_OD.csv]

# angle[deg]	alpha	beta	alpha_err+	alpha_err-
2.409999999999999920e-01	1.558699999999999974e+01	8.080000000000000515e-01	3.644107647483217249e+00	3.644107647483217249e+00
1.036000000000000032e+00	3.583000000000000185e+00	1.010000000000000009e+00	2.915286117986573444e+00	2.915286117986574332e+00
1.832000000000000073e+00	1.008999999999999897e+00	7.409999999999999920e-01	3.973601861223265086e+00	3.973601861223266418e+00
2.705999999999999961e+00	1.040999999999999925e+00	1.550000000000000044e+00	1.899638051075121847e+00	1.899638051075122736e+00
3.499000000000000110e+00	9.599999999999999645e-01	1.437999999999999945e+00	2.047593170491265546e+00	2.047593170491265990e+00
4.370000000000000107e+00	3.500000000000000333e-02	1.528999999999999915e+00	1.925728567146134385e+00	1.925728567146135051e+00
5.160000000000000142e+00	4.490000000000000102e-01	1.264000000000000012e+00	2.329461217694968056e+00	2.329461217694968500e+00
6.027000000000000135e+00	1.600000000000000033e-01	1.427000000000000046e+00	2.063377000116635607e+00	2.063377000116636051e+00
6.812999999999999723e+00	6.309000000000000163e+00	2.650000000000000133e-01	1.111109048742052252e+01	1.111109048742052785e+01
7.674999999999999822e+00	1.799999999999999864e-02	1.622000000000000108e+00	1.815313797266608464e+00	1.815313797266609130e+00
