# Supplementary material for: Use of the perceptual point-spread function to assess dysphotopsias
Source: PLoS One. 2024 Jul 19;19(7):e0306331. doi: 10.1371/journal.pone.0306331 (PMC11259305; doi:10.1371/journal.pone.0306331)
Supplement: S2 File — (ZIP) [file pone.0306331.s002.zip › S2_File/LYS_OS_000_0.241deg.csv]

# presentation_num	threshold	correct	alpha
0.000000000000000000e+00	9.000000000000000000e+00	0.000000000000000000e+00	1.272199999999999953e+01
1.000000000000000000e+00	1.300000000000000000e+01	0.000000000000000000e+00	1.476600000000000001e+01
2.000000000000000000e+00	1.500000000000000000e+01	1.000000000000000000e+00	1.399799999999999933e+01
3.000000000000000000e+00	1.500000000000000000e+01	0.000000000000000000e+00	1.524499999999999922e+01
4.000000000000000000e+00	1.600000000000000000e+01	0.000000000000000000e+00	1.598900000000000077e+01
5.000000000000000000e+00	1.600000000000000000e+01	0.000000000000000000e+00	1.638400000000000034e+01
6.000000000000000000e+00	1.600000000000000000e+01	0.000000000000000000e+00	1.661299999999999955e+01
7.000000000000000000e+00	1.600000000000000000e+01	0.000000000000000000e+00	1.675600000000000023e+01
8.000000000000000000e+00	1.600000000000000000e+01	0.000000000000000000e+00	1.684700000000000131e+01
9.000000000000000000e+00	1.600000000000000000e+01	0.000000000000000000e+00	1.690599999999999881e+01
1.000000000000000000e+01	1.600000000000000000e+01	0.000000000000000000e+00	1.694300000000000139e+01
1.100000000000000000e+01	1.600000000000000000e+01	0.000000000000000000e+00	1.696499999999999986e+01
1.200000000000000000e+01	1.600000000000000000e+01	0.000000000000000000e+00	1.697899999999999920e+01
1.300000000000000000e+01	1.600000000000000000e+01	0.000000000000000000e+00	1.698799999999999955e+01
1.400000000000000000e+01	1.600000000000000000e+01	0.000000000000000000e+00	1.699299999999999855e+01
1.500000000000000000e+01	1.600000000000000000e+01	0.000000000000000000e+00	1.699599999999999866e+01
1.600000000000000000e+01	1.600000000000000000e+01	0.000000000000000000e+00	1.699699999999999989e+01
1.700000000000000000e+01	1.600000000000000000e+01	1.000000000000000000e+00	1.699500000000000099e+01
1.800000000000000000e+01	1.600000000000000000e+01	1.000000000000000000e+00	1.699099999999999966e+01
1.900000000000000000e+01	1.600000000000000000e+01	0.000000000000000000e+00	1.699399999999999977e+01
