# Supplementary material for: Use of the perceptual point-spread function to assess dysphotopsias
Source: PLoS One. 2024 Jul 19;19(7):e0306331. doi: 10.1371/journal.pone.0306331 (PMC11259305; doi:10.1371/journal.pone.0306331)
Supplement: S2 File — (ZIP) [file pone.0306331.s002.zip › S2_File/PDW_radial_OS.csv]

# angle[deg]	alpha	beta	alpha_err+	alpha_err-
2.409999999999999920e-01	9.606999999999999318e+00	1.177999999999999936e+00	2.499523751414635342e+00	2.499523751414635342e+00
1.036000000000000032e+00	4.871999999999999886e+00	9.569999999999999618e-01	3.076738745210490400e+00	3.076738745210491288e+00
1.832000000000000073e+00	2.060000000000000053e+00	1.453000000000000069e+00	2.026454906515099186e+00	2.026454906515099630e+00
2.705999999999999961e+00	4.709999999999999742e-01	1.171999999999999931e+00	2.512319948094231759e+00	2.512319948094232203e+00
3.499000000000000110e+00	1.799999999999999864e-02	1.622000000000000108e+00	1.815313797266608464e+00	1.815313797266609130e+00
4.370000000000000107e+00	1.799999999999999864e-02	1.622000000000000108e+00	1.815313797266608464e+00	1.815313797266609130e+00
5.160000000000000142e+00	1.799999999999999864e-02	1.622000000000000108e+00	1.815313797266608464e+00	1.815313797266609130e+00
6.027000000000000135e+00	1.799999999999999864e-02	1.622000000000000108e+00	1.815313797266608464e+00	1.815313797266609130e+00
6.812999999999999723e+00	1.799999999999999864e-02	1.622000000000000108e+00	1.815313797266608464e+00	1.815313797266609130e+00
7.674999999999999822e+00	1.799999999999999864e-02	1.622000000000000108e+00	1.815313797266608464e+00	1.815313797266609130e+00
