# Supplementary material for: Use of the perceptual point-spread function to assess dysphotopsias
Source: PLoS One. 2024 Jul 19;19(7):e0306331. doi: 10.1371/journal.pone.0306331 (PMC11259305; doi:10.1371/journal.pone.0306331)
Supplement: S2 File — (ZIP) [file pone.0306331.s002.zip › S2_File/KLF_OS_005_4.37deg.csv]

# presentation_num	threshold	correct	alpha
0.000000000000000000e+00	9.000000000000000000e+00	0.000000000000000000e+00	1.272199999999999953e+01
1.000000000000000000e+00	1.300000000000000000e+01	0.000000000000000000e+00	1.476600000000000001e+01
2.000000000000000000e+00	1.500000000000000000e+01	0.000000000000000000e+00	1.580199999999999960e+01
3.000000000000000000e+00	1.600000000000000000e+01	1.000000000000000000e+00	1.540099999999999980e+01
4.000000000000000000e+00	1.600000000000000000e+01	1.000000000000000000e+00	1.504100000000000037e+01
5.000000000000000000e+00	1.500000000000000000e+01	1.000000000000000000e+00	1.456199999999999939e+01
6.000000000000000000e+00	1.500000000000000000e+01	1.000000000000000000e+00	1.415399999999999991e+01
7.000000000000000000e+00	1.400000000000000000e+01	1.000000000000000000e+00	1.362100000000000044e+01
8.000000000000000000e+00	1.400000000000000000e+01	0.000000000000000000e+00	1.431099999999999994e+01
9.000000000000000000e+00	1.400000000000000000e+01	1.000000000000000000e+00	1.390000000000000036e+01
1.000000000000000000e+01	1.400000000000000000e+01	1.000000000000000000e+00	1.352200000000000024e+01
1.100000000000000000e+01	1.300000000000000000e+01	1.000000000000000000e+00	1.301900000000000013e+01
1.200000000000000000e+01	1.200000000000000000e+01	1.000000000000000000e+00	1.235299999999999976e+01
1.300000000000000000e+01	1.200000000000000000e+01	1.000000000000000000e+00	1.166600000000000037e+01
1.400000000000000000e+01	1.100000000000000000e+01	1.000000000000000000e+00	1.087400000000000055e+01
1.500000000000000000e+01	1.000000000000000000e+01	1.000000000000000000e+00	1.000799999999999912e+01
1.600000000000000000e+01	9.000000000000000000e+00	1.000000000000000000e+00	9.099999999999999645e+00
1.700000000000000000e+01	8.000000000000000000e+00	1.000000000000000000e+00	8.179999999999999716e+00
1.800000000000000000e+01	7.000000000000000000e+00	1.000000000000000000e+00	7.274000000000000021e+00
1.900000000000000000e+01	7.000000000000000000e+00	1.000000000000000000e+00	6.474000000000000199e+00
