# Supplementary material for: Use of the perceptual point-spread function to assess dysphotopsias
Source: PLoS One. 2024 Jul 19;19(7):e0306331. doi: 10.1371/journal.pone.0306331 (PMC11259305; doi:10.1371/journal.pone.0306331)
Supplement: S2 File — (ZIP) [file pone.0306331.s002.zip › S2_File/KMN_radial_OS.csv]

# angle[deg]	alpha	beta	alpha_err+	alpha_err-
2.409999999999999920e-01	1.406300000000000061e+01	5.739999999999999547e-01	5.129684632694145208e+00	5.129684632694146984e+00
1.036000000000000032e+00	7.556000000000000050e+00	9.969999999999999973e-01	2.953298875793820777e+00	2.953298875793821665e+00
1.832000000000000073e+00	8.852000000000000313e+00	3.699999999999999956e-01	7.957943186936322633e+00	7.957943186936324409e+00
2.705999999999999961e+00	8.772999999999999687e+00	3.709999999999999964e-01	7.936493205300376275e+00	7.936493205300378051e+00
3.499000000000000110e+00	2.596000000000000085e+00	1.264999999999999902e+00	2.327619746376631937e+00	2.327619746376632826e+00
4.370000000000000107e+00	2.701000000000000068e+00	1.090000000000000080e+00	2.701320164372880139e+00	2.701320164372880583e+00
5.160000000000000142e+00	7.057000000000000384e+00	3.539999999999999813e-01	8.317624234933445493e+00	8.317624234933447269e+00
6.027000000000000135e+00	5.323000000000000398e+00	2.969999999999999862e-01	9.913935956789359238e+00	9.913935956789361015e+00
6.812999999999999723e+00	1.625999999999999890e+00	1.153999999999999915e+00	2.551506914355666122e+00	2.551506914355667455e+00
7.674999999999999822e+00	2.979999999999999871e-01	1.241999999999999993e+00	2.370723815753977171e+00	2.370723815753977615e+00
