# Supplementary material for: Use of the perceptual point-spread function to assess dysphotopsias
Source: PLoS One. 2024 Jul 19;19(7):e0306331. doi: 10.1371/journal.pone.0306331 (PMC11259305; doi:10.1371/journal.pone.0306331)
Supplement: S2 File — (ZIP) [file pone.0306331.s002.zip › S2_File/LYS_radial_OS.csv]

# angle[deg]	alpha	beta	alpha_err+	alpha_err-
2.409999999999999920e-01	1.699399999999999977e+01	1.568999999999999950e+00	1.876634148608310682e+00	1.876634148608310682e+00
1.036000000000000032e+00	8.913000000000000256e+00	8.349999999999999645e-01	3.526274226546634694e+00	3.526274226546635582e+00
1.832000000000000073e+00	8.516999999999999460e+00	9.419999999999999485e-01	3.125731400389001990e+00	3.125731400389001990e+00
2.705999999999999961e+00	5.224999999999999645e+00	1.411999999999999922e+00	2.085296727454985621e+00	2.085296727454986065e+00
3.499000000000000110e+00	5.248999999999999666e+00	1.524000000000000021e+00	1.932046574256193416e+00	1.932046574256194305e+00
4.370000000000000107e+00	4.266000000000000014e+00	1.078000000000000069e+00	2.731390518707272008e+00	2.731390518707272896e+00
5.160000000000000142e+00	3.612000000000000099e+00	1.215000000000000080e+00	2.423406567215176111e+00	2.423406567215176999e+00
6.027000000000000135e+00	3.588000000000000078e+00	9.260000000000000453e-01	3.179739718322288411e+00	3.179739718322289299e+00
6.812999999999999723e+00	3.153000000000000025e+00	1.558000000000000052e+00	1.889883812045211275e+00	1.889883812045212164e+00
7.674999999999999822e+00	3.482000000000000206e+00	5.809999999999999609e-01	5.067881203384577482e+00	5.067881203384579258e+00
