# Supplementary material for: Use of the perceptual point-spread function to assess dysphotopsias
Source: PLoS One. 2024 Jul 19;19(7):e0306331. doi: 10.1371/journal.pone.0306331 (PMC11259305; doi:10.1371/journal.pone.0306331)
Supplement: S2 File — (ZIP) [file pone.0306331.s002.zip › S2_File/RGZ_OS_006_5.16deg.csv]

# presentation_num	threshold	correct	alpha
0.000000000000000000e+00	9.000000000000000000e+00	0.000000000000000000e+00	1.272199999999999953e+01
1.000000000000000000e+00	1.300000000000000000e+01	1.000000000000000000e+00	1.121799999999999997e+01
2.000000000000000000e+00	1.200000000000000000e+01	1.000000000000000000e+00	1.008500000000000085e+01
3.000000000000000000e+00	1.100000000000000000e+01	0.000000000000000000e+00	1.183699999999999974e+01
4.000000000000000000e+00	1.300000000000000000e+01	1.000000000000000000e+00	1.125799999999999912e+01
5.000000000000000000e+00	1.200000000000000000e+01	0.000000000000000000e+00	1.229299999999999926e+01
6.000000000000000000e+00	1.400000000000000000e+01	1.000000000000000000e+00	1.196599999999999930e+01
7.000000000000000000e+00	1.300000000000000000e+01	1.000000000000000000e+00	1.167099999999999937e+01
8.000000000000000000e+00	1.200000000000000000e+01	1.000000000000000000e+00	1.132699999999999996e+01
9.000000000000000000e+00	1.100000000000000000e+01	1.000000000000000000e+00	1.086700000000000088e+01
1.000000000000000000e+01	1.100000000000000000e+01	1.000000000000000000e+00	1.041399999999999970e+01
1.100000000000000000e+01	1.000000000000000000e+01	1.000000000000000000e+00	9.778999999999999915e+00
1.200000000000000000e+01	9.000000000000000000e+00	1.000000000000000000e+00	8.936999999999999389e+00
1.300000000000000000e+01	8.000000000000000000e+00	1.000000000000000000e+00	7.929999999999999716e+00
1.400000000000000000e+01	8.000000000000000000e+00	1.000000000000000000e+00	7.006999999999999673e+00
1.500000000000000000e+01	7.000000000000000000e+00	1.000000000000000000e+00	6.097000000000000419e+00
1.600000000000000000e+01	6.000000000000000000e+00	1.000000000000000000e+00	5.235000000000000320e+00
1.700000000000000000e+01	5.000000000000000000e+00	1.000000000000000000e+00	4.442999999999999616e+00
1.800000000000000000e+01	5.000000000000000000e+00	1.000000000000000000e+00	3.805000000000000160e+00
1.900000000000000000e+01	4.000000000000000000e+00	1.000000000000000000e+00	3.225000000000000089e+00
