# Supplementary material for: Use of the perceptual point-spread function to assess dysphotopsias
Source: PLoS One. 2024 Jul 19;19(7):e0306331. doi: 10.1371/journal.pone.0306331 (PMC11259305; doi:10.1371/journal.pone.0306331)
Supplement: S2 File — (ZIP) [file pone.0306331.s002.zip › S2_File/PDW_OD_001_1.036deg.csv]

# presentation_num	threshold	correct	alpha
0.000000000000000000e+00	9.000000000000000000e+00	1.000000000000000000e+00	5.692000000000000171e+00
1.000000000000000000e+00	6.000000000000000000e+00	1.000000000000000000e+00	3.736000000000000210e+00
2.000000000000000000e+00	4.000000000000000000e+00	1.000000000000000000e+00	2.459999999999999964e+00
3.000000000000000000e+00	3.000000000000000000e+00	0.000000000000000000e+00	4.136000000000000121e+00
4.000000000000000000e+00	5.000000000000000000e+00	0.000000000000000000e+00	6.065000000000000391e+00
5.000000000000000000e+00	7.000000000000000000e+00	1.000000000000000000e+00	5.097000000000000419e+00
6.000000000000000000e+00	6.000000000000000000e+00	1.000000000000000000e+00	4.514000000000000234e+00
7.000000000000000000e+00	5.000000000000000000e+00	0.000000000000000000e+00	5.379999999999999893e+00
8.000000000000000000e+00	7.000000000000000000e+00	1.000000000000000000e+00	5.065000000000000391e+00
9.000000000000000000e+00	6.000000000000000000e+00	1.000000000000000000e+00	4.783999999999999808e+00
1.000000000000000000e+01	5.000000000000000000e+00	0.000000000000000000e+00	5.275999999999999801e+00
1.100000000000000000e+01	7.000000000000000000e+00	1.000000000000000000e+00	5.150999999999999801e+00
1.200000000000000000e+01	6.000000000000000000e+00	1.000000000000000000e+00	4.988999999999999879e+00
1.300000000000000000e+01	4.000000000000000000e+00	0.000000000000000000e+00	5.206999999999999851e+00
1.400000000000000000e+01	6.000000000000000000e+00	1.000000000000000000e+00	5.094999999999999751e+00
1.500000000000000000e+01	5.000000000000000000e+00	1.000000000000000000e+00	4.910000000000000142e+00
1.600000000000000000e+01	4.000000000000000000e+00	0.000000000000000000e+00	5.083999999999999631e+00
1.700000000000000000e+01	5.000000000000000000e+00	0.000000000000000000e+00	5.264999999999999680e+00
1.800000000000000000e+01	7.000000000000000000e+00	1.000000000000000000e+00	5.235000000000000320e+00
1.900000000000000000e+01	7.000000000000000000e+00	1.000000000000000000e+00	5.213000000000000078e+00
