# Supplementary material for: Use of the perceptual point-spread function to assess dysphotopsias
Source: PLoS One. 2024 Jul 19;19(7):e0306331. doi: 10.1371/journal.pone.0306331 (PMC11259305; doi:10.1371/journal.pone.0306331)
Supplement: S2 File — (ZIP) [file pone.0306331.s002.zip › S2_File/KLM_OD_007_6.027deg.csv]

# presentation_num	threshold	correct	alpha
0.000000000000000000e+00	9.000000000000000000e+00	0.000000000000000000e+00	1.272199999999999953e+01
1.000000000000000000e+00	1.300000000000000000e+01	1.000000000000000000e+00	1.121799999999999997e+01
2.000000000000000000e+00	1.200000000000000000e+01	0.000000000000000000e+00	1.330300000000000082e+01
3.000000000000000000e+00	1.400000000000000000e+01	1.000000000000000000e+00	1.250799999999999912e+01
4.000000000000000000e+00	1.400000000000000000e+01	1.000000000000000000e+00	1.203200000000000003e+01
5.000000000000000000e+00	1.200000000000000000e+01	1.000000000000000000e+00	1.134600000000000009e+01
6.000000000000000000e+00	1.200000000000000000e+01	1.000000000000000000e+00	1.079599999999999937e+01
7.000000000000000000e+00	1.100000000000000000e+01	1.000000000000000000e+00	1.011299999999999955e+01
8.000000000000000000e+00	1.000000000000000000e+01	1.000000000000000000e+00	9.257999999999999119e+00
9.000000000000000000e+00	9.000000000000000000e+00	1.000000000000000000e+00	8.242000000000000881e+00
1.000000000000000000e+01	8.000000000000000000e+00	0.000000000000000000e+00	9.337999999999999190e+00
1.100000000000000000e+01	1.000000000000000000e+01	1.000000000000000000e+00	8.811999999999999389e+00
1.200000000000000000e+01	9.000000000000000000e+00	0.000000000000000000e+00	9.560999999999999943e+00
1.300000000000000000e+01	1.000000000000000000e+01	1.000000000000000000e+00	9.173000000000000043e+00
1.400000000000000000e+01	8.000000000000000000e+00	1.000000000000000000e+00	8.564999999999999503e+00
1.500000000000000000e+01	8.000000000000000000e+00	1.000000000000000000e+00	7.919999999999999929e+00
1.600000000000000000e+01	7.000000000000000000e+00	0.000000000000000000e+00	8.538000000000000256e+00
1.700000000000000000e+01	7.000000000000000000e+00	1.000000000000000000e+00	7.926999999999999602e+00
1.800000000000000000e+01	7.000000000000000000e+00	1.000000000000000000e+00	7.288999999999999702e+00
1.900000000000000000e+01	6.000000000000000000e+00	1.000000000000000000e+00	6.584999999999999964e+00
