# Supplementary material for: Use of the perceptual point-spread function to assess dysphotopsias
Source: PLoS One. 2024 Jul 19;19(7):e0306331. doi: 10.1371/journal.pone.0306331 (PMC11259305; doi:10.1371/journal.pone.0306331)
Supplement: S2 File — (ZIP) [file pone.0306331.s002.zip › S2_File/KLF_radial_OD.csv]

# angle[deg]	alpha	beta	alpha_err+	alpha_err-
2.409999999999999920e-01	1.621300000000000097e+01	1.038000000000000034e+00	2.836646415381927966e+00	2.836646415381927966e+00
1.036000000000000032e+00	1.128800000000000026e+01	5.869999999999999662e-01	5.016080032651515808e+00	5.016080032651516696e+00
1.832000000000000073e+00	1.421100000000000030e+01	3.499999999999999778e-01	8.412682797618399988e+00	8.412682797618401764e+00
2.705999999999999961e+00	7.459999999999999964e+00	5.979999999999999760e-01	4.923811001950567423e+00	4.923811001950569199e+00
3.499000000000000110e+00	7.081000000000000405e+00	3.970000000000000195e-01	7.416722869436873644e+00	7.416722869436876309e+00
4.370000000000000107e+00	5.759999999999999787e+00	4.670000000000000262e-01	6.305008520699013630e+00	6.305008520699014518e+00
5.160000000000000142e+00	6.785999999999999588e+00	4.010000000000000231e-01	7.342740596425034738e+00	7.342740596425037403e+00
6.027000000000000135e+00	1.460699999999999932e+01	7.189999999999999725e-01	4.095186340982529316e+00	4.095186340982532869e+00
6.812999999999999723e+00	1.864999999999999991e+00	7.700000000000000178e-01	3.823946726190181167e+00	3.823946726190182055e+00
7.674999999999999822e+00	5.908000000000000362e+00	5.260000000000000231e-01	5.597792736057869867e+00	5.597792736057870755e+00
