# Supplementary material for: Use of the perceptual point-spread function to assess dysphotopsias
Source: PLoS One. 2024 Jul 19;19(7):e0306331. doi: 10.1371/journal.pone.0306331 (PMC11259305; doi:10.1371/journal.pone.0306331)
Supplement: S2 File — (ZIP) [file pone.0306331.s002.zip › S2_File/BRT_OS_001_1.036deg.csv]

# presentation_num	threshold	correct	alpha
0.000000000000000000e+00	9.000000000000000000e+00	1.000000000000000000e+00	5.692000000000000171e+00
1.000000000000000000e+00	6.000000000000000000e+00	1.000000000000000000e+00	3.736000000000000210e+00
2.000000000000000000e+00	4.000000000000000000e+00	0.000000000000000000e+00	6.054000000000000270e+00
3.000000000000000000e+00	7.000000000000000000e+00	1.000000000000000000e+00	4.975999999999999979e+00
4.000000000000000000e+00	6.000000000000000000e+00	1.000000000000000000e+00	4.334999999999999964e+00
5.000000000000000000e+00	5.000000000000000000e+00	0.000000000000000000e+00	5.402000000000000135e+00
6.000000000000000000e+00	7.000000000000000000e+00	1.000000000000000000e+00	5.073999999999999844e+00
7.000000000000000000e+00	5.000000000000000000e+00	1.000000000000000000e+00	4.616999999999999993e+00
8.000000000000000000e+00	5.000000000000000000e+00	1.000000000000000000e+00	4.241999999999999993e+00
9.000000000000000000e+00	4.000000000000000000e+00	0.000000000000000000e+00	4.719000000000000306e+00
1.000000000000000000e+01	5.000000000000000000e+00	1.000000000000000000e+00	4.440999999999999837e+00
1.100000000000000000e+01	5.000000000000000000e+00	1.000000000000000000e+00	4.214999999999999858e+00
1.200000000000000000e+01	5.000000000000000000e+00	1.000000000000000000e+00	4.036999999999999922e+00
1.300000000000000000e+01	3.000000000000000000e+00	1.000000000000000000e+00	3.613999999999999879e+00
1.400000000000000000e+01	3.000000000000000000e+00	0.000000000000000000e+00	3.979999999999999982e+00
1.500000000000000000e+01	3.000000000000000000e+00	0.000000000000000000e+00	4.209999999999999964e+00
1.600000000000000000e+01	5.000000000000000000e+00	1.000000000000000000e+00	4.094000000000000306e+00
1.700000000000000000e+01	3.000000000000000000e+00	0.000000000000000000e+00	4.241999999999999993e+00
1.800000000000000000e+01	5.000000000000000000e+00	0.000000000000000000e+00	4.488000000000000433e+00
1.900000000000000000e+01	5.000000000000000000e+00	0.000000000000000000e+00	4.767999999999999794e+00
