# Supplementary material for: Use of the perceptual point-spread function to assess dysphotopsias
Source: PLoS One. 2024 Jul 19;19(7):e0306331. doi: 10.1371/journal.pone.0306331 (PMC11259305; doi:10.1371/journal.pone.0306331)
Supplement: S2 File — (ZIP) [file pone.0306331.s002.zip › S2_File/KLF_OD_008_6.813deg.csv]

# presentation_num	threshold	correct	alpha
0.000000000000000000e+00	9.000000000000000000e+00	1.000000000000000000e+00	5.692000000000000171e+00
1.000000000000000000e+00	6.000000000000000000e+00	1.000000000000000000e+00	3.736000000000000210e+00
2.000000000000000000e+00	4.000000000000000000e+00	1.000000000000000000e+00	2.459999999999999964e+00
3.000000000000000000e+00	3.000000000000000000e+00	1.000000000000000000e+00	1.675000000000000044e+00
4.000000000000000000e+00	2.000000000000000000e+00	0.000000000000000000e+00	2.717000000000000082e+00
5.000000000000000000e+00	4.000000000000000000e+00	1.000000000000000000e+00	2.271999999999999797e+00
6.000000000000000000e+00	3.000000000000000000e+00	0.000000000000000000e+00	3.130999999999999783e+00
7.000000000000000000e+00	4.000000000000000000e+00	0.000000000000000000e+00	4.086999999999999744e+00
8.000000000000000000e+00	6.000000000000000000e+00	1.000000000000000000e+00	3.705999999999999961e+00
9.000000000000000000e+00	5.000000000000000000e+00	1.000000000000000000e+00	3.434000000000000163e+00
1.000000000000000000e+01	4.000000000000000000e+00	1.000000000000000000e+00	3.157000000000000028e+00
1.100000000000000000e+01	4.000000000000000000e+00	1.000000000000000000e+00	2.955000000000000071e+00
1.200000000000000000e+01	2.000000000000000000e+00	1.000000000000000000e+00	2.577999999999999847e+00
1.300000000000000000e+01	2.000000000000000000e+00	0.000000000000000000e+00	2.902000000000000135e+00
1.400000000000000000e+01	2.000000000000000000e+00	0.000000000000000000e+00	3.132000000000000117e+00
1.500000000000000000e+01	4.000000000000000000e+00	1.000000000000000000e+00	2.999000000000000110e+00
1.600000000000000000e+01	2.000000000000000000e+00	1.000000000000000000e+00	2.730999999999999872e+00
1.700000000000000000e+01	2.000000000000000000e+00	1.000000000000000000e+00	2.442000000000000171e+00
1.800000000000000000e+01	2.000000000000000000e+00	1.000000000000000000e+00	2.166999999999999815e+00
1.900000000000000000e+01	1.000000000000000000e+00	1.000000000000000000e+00	1.864999999999999991e+00
