# Supplementary material for: Use of the perceptual point-spread function to assess dysphotopsias
Source: PLoS One. 2024 Jul 19;19(7):e0306331. doi: 10.1371/journal.pone.0306331 (PMC11259305; doi:10.1371/journal.pone.0306331)
Supplement: S2 File — (ZIP) [file pone.0306331.s002.zip › S2_File/RGZ_radial_OD.csv]

# angle[deg]	alpha	beta	alpha_err+	alpha_err-
2.409999999999999920e-01	1.477999999999999936e+01	5.889999999999999680e-01	4.999047502829268907e+00	4.999047502829270684e+00
1.036000000000000032e+00	2.427000000000000046e+00	7.500000000000000000e-01	3.925918638888585388e+00	3.925918638888586720e+00
1.832000000000000073e+00	8.940000000000000169e-01	1.459999999999999964e+00	2.016739026826328107e+00	2.016739026826328995e+00
2.705999999999999961e+00	4.060000000000000275e-01	1.133999999999999897e+00	2.596507036301975102e+00	2.596507036301975546e+00
3.499000000000000110e+00	9.210000000000000409e-01	1.112000000000000099e+00	2.647876779825934612e+00	2.647876779825935500e+00
4.370000000000000107e+00	3.500000000000000333e-02	1.528999999999999915e+00	1.925728567146134385e+00	1.925728567146135051e+00
5.160000000000000142e+00	2.670000000000000151e-01	1.108999999999999986e+00	2.655039656597330211e+00	2.655039656597331099e+00
6.027000000000000135e+00	1.799999999999999864e-02	1.622000000000000108e+00	1.815313797266608464e+00	1.815313797266609130e+00
6.812999999999999723e+00	8.940000000000000169e-01	1.459999999999999964e+00	2.016739026826328107e+00	2.016739026826328995e+00
7.674999999999999822e+00	4.909999999999999920e-01	1.082999999999999963e+00	2.718780220836971129e+00	2.718780220836972017e+00
