# Supplementary material for: Use of the perceptual point-spread function to assess dysphotopsias
Source: PLoS One. 2024 Jul 19;19(7):e0306331. doi: 10.1371/journal.pone.0306331 (PMC11259305; doi:10.1371/journal.pone.0306331)
Supplement: S2 File — (ZIP) [file pone.0306331.s002.zip › S2_File/LYS_OS_009_7.675deg.csv]

# presentation_num	threshold	correct	alpha
0.000000000000000000e+00	9.000000000000000000e+00	1.000000000000000000e+00	5.692000000000000171e+00
1.000000000000000000e+00	6.000000000000000000e+00	1.000000000000000000e+00	3.736000000000000210e+00
2.000000000000000000e+00	4.000000000000000000e+00	0.000000000000000000e+00	6.054000000000000270e+00
3.000000000000000000e+00	7.000000000000000000e+00	1.000000000000000000e+00	4.975999999999999979e+00
4.000000000000000000e+00	6.000000000000000000e+00	1.000000000000000000e+00	4.334999999999999964e+00
5.000000000000000000e+00	5.000000000000000000e+00	1.000000000000000000e+00	3.789000000000000146e+00
6.000000000000000000e+00	4.000000000000000000e+00	0.000000000000000000e+00	4.592999999999999972e+00
7.000000000000000000e+00	5.000000000000000000e+00	0.000000000000000000e+00	5.269000000000000128e+00
8.000000000000000000e+00	7.000000000000000000e+00	1.000000000000000000e+00	5.051000000000000156e+00
9.000000000000000000e+00	5.000000000000000000e+00	0.000000000000000000e+00	5.469999999999999751e+00
1.000000000000000000e+01	7.000000000000000000e+00	0.000000000000000000e+00	6.285999999999999588e+00
1.100000000000000000e+01	8.000000000000000000e+00	1.000000000000000000e+00	5.990999999999999659e+00
1.200000000000000000e+01	8.000000000000000000e+00	1.000000000000000000e+00	5.830000000000000071e+00
1.300000000000000000e+01	6.000000000000000000e+00	1.000000000000000000e+00	5.560999999999999943e+00
1.400000000000000000e+01	6.000000000000000000e+00	1.000000000000000000e+00	5.347999999999999865e+00
1.500000000000000000e+01	6.000000000000000000e+00	1.000000000000000000e+00	5.181000000000000050e+00
1.600000000000000000e+01	4.000000000000000000e+00	1.000000000000000000e+00	4.855000000000000426e+00
1.700000000000000000e+01	4.000000000000000000e+00	1.000000000000000000e+00	4.467999999999999972e+00
1.800000000000000000e+01	3.000000000000000000e+00	1.000000000000000000e+00	3.979999999999999982e+00
1.900000000000000000e+01	3.000000000000000000e+00	1.000000000000000000e+00	3.482000000000000206e+00
