# Supplementary material for: Use of the perceptual point-spread function to assess dysphotopsias
Source: PLoS One. 2024 Jul 19;19(7):e0306331. doi: 10.1371/journal.pone.0306331 (PMC11259305; doi:10.1371/journal.pone.0306331)
Supplement: S2 File — (ZIP) [file pone.0306331.s002.zip › S2_File/KLF_OS_001_1.036deg.csv]

# presentation_num	threshold	correct	alpha
0.000000000000000000e+00	9.000000000000000000e+00	0.000000000000000000e+00	1.272199999999999953e+01
1.000000000000000000e+00	1.300000000000000000e+01	0.000000000000000000e+00	1.476600000000000001e+01
2.000000000000000000e+00	1.500000000000000000e+01	1.000000000000000000e+00	1.399799999999999933e+01
3.000000000000000000e+00	1.500000000000000000e+01	1.000000000000000000e+00	1.342900000000000027e+01
4.000000000000000000e+00	1.400000000000000000e+01	1.000000000000000000e+00	1.282199999999999918e+01
5.000000000000000000e+00	1.300000000000000000e+01	1.000000000000000000e+00	1.213000000000000078e+01
6.000000000000000000e+00	1.200000000000000000e+01	0.000000000000000000e+00	1.298000000000000043e+01
7.000000000000000000e+00	1.400000000000000000e+01	0.000000000000000000e+00	1.377999999999999936e+01
8.000000000000000000e+00	1.500000000000000000e+01	0.000000000000000000e+00	1.455499999999999972e+01
9.000000000000000000e+00	1.600000000000000000e+01	1.000000000000000000e+00	1.432499999999999929e+01
1.000000000000000000e+01	1.600000000000000000e+01	0.000000000000000000e+00	1.500099999999999945e+01
1.100000000000000000e+01	1.600000000000000000e+01	1.000000000000000000e+00	1.475900000000000034e+01
1.200000000000000000e+01	1.600000000000000000e+01	1.000000000000000000e+00	1.455499999999999972e+01
1.300000000000000000e+01	1.600000000000000000e+01	1.000000000000000000e+00	1.438499999999999979e+01
1.400000000000000000e+01	1.400000000000000000e+01	1.000000000000000000e+00	1.402800000000000047e+01
1.500000000000000000e+01	1.300000000000000000e+01	1.000000000000000000e+00	1.359699999999999953e+01
1.600000000000000000e+01	1.200000000000000000e+01	1.000000000000000000e+00	1.308600000000000030e+01
1.700000000000000000e+01	1.200000000000000000e+01	1.000000000000000000e+00	1.254899999999999949e+01
1.800000000000000000e+01	1.100000000000000000e+01	1.000000000000000000e+00	1.194299999999999962e+01
1.900000000000000000e+01	1.000000000000000000e+01	1.000000000000000000e+00	1.127699999999999925e+01
