# Supplementary material for: Use of the perceptual point-spread function to assess dysphotopsias
Source: PLoS One. 2024 Jul 19;19(7):e0306331. doi: 10.1371/journal.pone.0306331 (PMC11259305; doi:10.1371/journal.pone.0306331)
Supplement: S2 File — (ZIP) [file pone.0306331.s002.zip › S2_File/KLM_OD_008_6.813deg.csv]

# presentation_num	threshold	correct	alpha
0.000000000000000000e+00	9.000000000000000000e+00	1.000000000000000000e+00	5.692000000000000171e+00
1.000000000000000000e+00	6.000000000000000000e+00	1.000000000000000000e+00	3.736000000000000210e+00
2.000000000000000000e+00	4.000000000000000000e+00	1.000000000000000000e+00	2.459999999999999964e+00
3.000000000000000000e+00	3.000000000000000000e+00	1.000000000000000000e+00	1.675000000000000044e+00
4.000000000000000000e+00	2.000000000000000000e+00	1.000000000000000000e+00	1.135000000000000009e+00
5.000000000000000000e+00	2.000000000000000000e+00	1.000000000000000000e+00	8.229999999999999538e-01
6.000000000000000000e+00	2.000000000000000000e+00	1.000000000000000000e+00	6.340000000000000080e-01
7.000000000000000000e+00	1.000000000000000000e+00	0.000000000000000000e+00	1.034000000000000030e+00
8.000000000000000000e+00	2.000000000000000000e+00	1.000000000000000000e+00	8.609999999999999876e-01
9.000000000000000000e+00	1.000000000000000000e+00	1.000000000000000000e+00	6.580000000000000293e-01
1.000000000000000000e+01	1.000000000000000000e+00	1.000000000000000000e+00	5.000000000000000000e-01
1.100000000000000000e+01	1.000000000000000000e+00	1.000000000000000000e+00	3.760000000000000009e-01
1.200000000000000000e+01	1.000000000000000000e+00	1.000000000000000000e+00	2.780000000000000249e-01
1.300000000000000000e+01	1.000000000000000000e+00	1.000000000000000000e+00	2.020000000000000129e-01
1.400000000000000000e+01	1.000000000000000000e+00	0.000000000000000000e+00	3.970000000000000195e-01
1.500000000000000000e+01	1.000000000000000000e+00	0.000000000000000000e+00	6.250000000000000000e-01
1.600000000000000000e+01	0.000000000000000000e+00	0.000000000000000000e+00	7.530000000000000027e-01
1.700000000000000000e+01	0.000000000000000000e+00	0.000000000000000000e+00	8.669999999999999929e-01
1.800000000000000000e+01	0.000000000000000000e+00	0.000000000000000000e+00	9.589999999999999636e-01
1.900000000000000000e+01	3.000000000000000000e+00	0.000000000000000000e+00	1.203999999999999959e+00
