# Supplementary material for: Use of the perceptual point-spread function to assess dysphotopsias
Source: PLoS One. 2024 Jul 19;19(7):e0306331. doi: 10.1371/journal.pone.0306331 (PMC11259305; doi:10.1371/journal.pone.0306331)
Supplement: S2 File — (ZIP) [file pone.0306331.s002.zip › S2_File/TCZ_radial_OS.csv]

# angle[deg]	alpha	beta	alpha_err+	alpha_err-
2.409999999999999920e-01	9.403000000000000469e+00	1.338999999999999968e+00	2.198983554269185348e+00	2.198983554269186236e+00
1.036000000000000032e+00	2.000000000000000000e+00	9.619999999999999662e-01	3.060747379590893047e+00	3.060747379590894379e+00
1.832000000000000073e+00	1.044000000000000039e+00	1.294000000000000039e+00	2.275455161643306745e+00	2.275455161643307633e+00
2.705999999999999961e+00	3.500000000000000333e-02	1.528999999999999915e+00	1.925728567146134385e+00	1.925728567146135051e+00
3.499000000000000110e+00	3.500000000000000333e-02	1.528999999999999915e+00	1.925728567146134385e+00	1.925728567146135051e+00
4.370000000000000107e+00	8.400000000000000522e-02	1.403000000000000025e+00	2.098673541814996213e+00	2.098673541814996657e+00
5.160000000000000142e+00	1.799999999999999864e-02	1.622000000000000108e+00	1.815313797266608464e+00	1.815313797266609130e+00
6.027000000000000135e+00	1.799999999999999864e-02	1.622000000000000108e+00	1.815313797266608464e+00	1.815313797266609130e+00
6.812999999999999723e+00	1.799999999999999864e-02	1.622000000000000108e+00	1.815313797266608464e+00	1.815313797266609130e+00
7.674999999999999822e+00	1.799999999999999864e-02	1.622000000000000108e+00	1.815313797266608464e+00	1.815313797266609130e+00
