# Supplementary material for: Use of the perceptual point-spread function to assess dysphotopsias
Source: PLoS One. 2024 Jul 19;19(7):e0306331. doi: 10.1371/journal.pone.0306331 (PMC11259305; doi:10.1371/journal.pone.0306331)
Supplement: S2 File — (ZIP) [file pone.0306331.s002.zip › S2_File/BRT_OD_008_6.813deg.csv]

# presentation_num	threshold	correct	alpha
0.000000000000000000e+00	9.000000000000000000e+00	0.000000000000000000e+00	1.272199999999999953e+01
1.000000000000000000e+00	1.300000000000000000e+01	1.000000000000000000e+00	1.121799999999999997e+01
2.000000000000000000e+00	1.200000000000000000e+01	0.000000000000000000e+00	1.330300000000000082e+01
3.000000000000000000e+00	1.400000000000000000e+01	0.000000000000000000e+00	1.480499999999999972e+01
4.000000000000000000e+00	1.500000000000000000e+01	0.000000000000000000e+00	1.570299999999999940e+01
5.000000000000000000e+00	1.600000000000000000e+01	1.000000000000000000e+00	1.531499999999999950e+01
6.000000000000000000e+00	1.600000000000000000e+01	1.000000000000000000e+00	1.497300000000000075e+01
7.000000000000000000e+00	1.500000000000000000e+01	1.000000000000000000e+00	1.452899999999999991e+01
8.000000000000000000e+00	1.500000000000000000e+01	1.000000000000000000e+00	1.415600000000000058e+01
9.000000000000000000e+00	1.400000000000000000e+01	1.000000000000000000e+00	1.368900000000000006e+01
1.000000000000000000e+01	1.400000000000000000e+01	1.000000000000000000e+00	1.327599999999999980e+01
1.100000000000000000e+01	1.300000000000000000e+01	1.000000000000000000e+00	1.275500000000000078e+01
1.200000000000000000e+01	1.200000000000000000e+01	1.000000000000000000e+00	1.211500000000000021e+01
1.300000000000000000e+01	1.100000000000000000e+01	1.000000000000000000e+00	1.135299999999999976e+01
1.400000000000000000e+01	1.100000000000000000e+01	1.000000000000000000e+00	1.060599999999999987e+01
1.500000000000000000e+01	1.000000000000000000e+01	1.000000000000000000e+00	9.791000000000000369e+00
1.600000000000000000e+01	9.000000000000000000e+00	1.000000000000000000e+00	8.928000000000000824e+00
1.700000000000000000e+01	8.000000000000000000e+00	1.000000000000000000e+00	8.042999999999999261e+00
1.800000000000000000e+01	7.000000000000000000e+00	1.000000000000000000e+00	7.161999999999999922e+00
1.900000000000000000e+01	6.000000000000000000e+00	1.000000000000000000e+00	6.309000000000000163e+00
