# Supplementary material for: Use of the perceptual point-spread function to assess dysphotopsias
Source: PLoS One. 2024 Jul 19;19(7):e0306331. doi: 10.1371/journal.pone.0306331 (PMC11259305; doi:10.1371/journal.pone.0306331)
Supplement: S2 File — (ZIP) [file pone.0306331.s002.zip › S2_File/BRT_OD_001_1.036deg.csv]

# presentation_num	threshold	correct	alpha
0.000000000000000000e+00	9.000000000000000000e+00	1.000000000000000000e+00	5.692000000000000171e+00
1.000000000000000000e+00	6.000000000000000000e+00	1.000000000000000000e+00	3.736000000000000210e+00
2.000000000000000000e+00	4.000000000000000000e+00	1.000000000000000000e+00	2.459999999999999964e+00
3.000000000000000000e+00	3.000000000000000000e+00	0.000000000000000000e+00	4.136000000000000121e+00
4.000000000000000000e+00	5.000000000000000000e+00	1.000000000000000000e+00	3.370000000000000107e+00
5.000000000000000000e+00	4.000000000000000000e+00	1.000000000000000000e+00	2.838000000000000078e+00
6.000000000000000000e+00	3.000000000000000000e+00	0.000000000000000000e+00	3.559000000000000163e+00
7.000000000000000000e+00	4.000000000000000000e+00	0.000000000000000000e+00	4.291000000000000369e+00
8.000000000000000000e+00	6.000000000000000000e+00	0.000000000000000000e+00	5.700000000000000178e+00
9.000000000000000000e+00	8.000000000000000000e+00	1.000000000000000000e+00	5.134000000000000341e+00
1.000000000000000000e+01	7.000000000000000000e+00	1.000000000000000000e+00	4.780999999999999694e+00
1.100000000000000000e+01	6.000000000000000000e+00	1.000000000000000000e+00	4.482000000000000206e+00
1.200000000000000000e+01	5.000000000000000000e+00	1.000000000000000000e+00	4.171999999999999709e+00
1.300000000000000000e+01	5.000000000000000000e+00	1.000000000000000000e+00	3.939999999999999947e+00
1.400000000000000000e+01	3.000000000000000000e+00	0.000000000000000000e+00	4.221000000000000085e+00
1.500000000000000000e+01	6.000000000000000000e+00	1.000000000000000000e+00	4.125000000000000000e+00
1.600000000000000000e+01	5.000000000000000000e+00	1.000000000000000000e+00	3.983999999999999986e+00
1.700000000000000000e+01	3.000000000000000000e+00	1.000000000000000000e+00	3.678999999999999826e+00
1.800000000000000000e+01	3.000000000000000000e+00	1.000000000000000000e+00	3.350000000000000089e+00
1.900000000000000000e+01	2.000000000000000000e+00	0.000000000000000000e+00	3.583000000000000185e+00
