# Supplementary material for: Use of the perceptual point-spread function to assess dysphotopsias
Source: PLoS One. 2024 Jul 19;19(7):e0306331. doi: 10.1371/journal.pone.0306331 (PMC11259305; doi:10.1371/journal.pone.0306331)
Supplement: S2 File — (ZIP) [file pone.0306331.s002.zip › S2_File/PTL_OS_005_4.37deg.csv]

# presentation_num	threshold	correct	alpha
0.000000000000000000e+00	9.000000000000000000e+00	1.000000000000000000e+00	5.692000000000000171e+00
1.000000000000000000e+00	6.000000000000000000e+00	0.000000000000000000e+00	9.089999999999999858e+00
2.000000000000000000e+00	1.100000000000000000e+01	1.000000000000000000e+00	7.774000000000000021e+00
3.000000000000000000e+00	9.000000000000000000e+00	0.000000000000000000e+00	1.005899999999999928e+01
4.000000000000000000e+00	1.200000000000000000e+01	0.000000000000000000e+00	1.275999999999999979e+01
5.000000000000000000e+00	1.400000000000000000e+01	1.000000000000000000e+00	1.177500000000000036e+01
6.000000000000000000e+00	1.300000000000000000e+01	1.000000000000000000e+00	1.098700000000000010e+01
7.000000000000000000e+00	1.200000000000000000e+01	1.000000000000000000e+00	1.030899999999999928e+01
8.000000000000000000e+00	1.100000000000000000e+01	1.000000000000000000e+00	9.660999999999999588e+00
9.000000000000000000e+00	1.000000000000000000e+01	1.000000000000000000e+00	9.002000000000000668e+00
1.000000000000000000e+01	9.000000000000000000e+00	1.000000000000000000e+00	8.305999999999999162e+00
1.100000000000000000e+01	8.000000000000000000e+00	1.000000000000000000e+00	7.551000000000000156e+00
1.200000000000000000e+01	7.000000000000000000e+00	1.000000000000000000e+00	6.733999999999999986e+00
1.300000000000000000e+01	6.000000000000000000e+00	1.000000000000000000e+00	5.878999999999999559e+00
1.400000000000000000e+01	5.000000000000000000e+00	1.000000000000000000e+00	5.033000000000000362e+00
1.500000000000000000e+01	5.000000000000000000e+00	1.000000000000000000e+00	4.320000000000000284e+00
1.600000000000000000e+01	4.000000000000000000e+00	1.000000000000000000e+00	3.661999999999999922e+00
1.700000000000000000e+01	4.000000000000000000e+00	1.000000000000000000e+00	3.129999999999999893e+00
1.800000000000000000e+01	4.000000000000000000e+00	1.000000000000000000e+00	2.701000000000000068e+00
1.900000000000000000e+01	4.000000000000000000e+00	1.000000000000000000e+00	2.351999999999999869e+00
