# Supplementary material for: Use of the perceptual point-spread function to assess dysphotopsias
Source: PLoS One. 2024 Jul 19;19(7):e0306331. doi: 10.1371/journal.pone.0306331 (PMC11259305; doi:10.1371/journal.pone.0306331)
Supplement: S2 File — (ZIP) [file pone.0306331.s002.zip › S2_File/LYS_OS_001_1.036deg.csv]

# presentation_num	threshold	correct	alpha
0.000000000000000000e+00	9.000000000000000000e+00	0.000000000000000000e+00	1.272199999999999953e+01
1.000000000000000000e+00	1.300000000000000000e+01	0.000000000000000000e+00	1.476600000000000001e+01
2.000000000000000000e+00	1.500000000000000000e+01	1.000000000000000000e+00	1.399799999999999933e+01
3.000000000000000000e+00	1.500000000000000000e+01	1.000000000000000000e+00	1.342900000000000027e+01
4.000000000000000000e+00	1.400000000000000000e+01	1.000000000000000000e+00	1.282199999999999918e+01
5.000000000000000000e+00	1.300000000000000000e+01	1.000000000000000000e+00	1.213000000000000078e+01
6.000000000000000000e+00	1.200000000000000000e+01	1.000000000000000000e+00	1.130700000000000038e+01
7.000000000000000000e+00	1.100000000000000000e+01	1.000000000000000000e+00	1.034699999999999953e+01
8.000000000000000000e+00	1.100000000000000000e+01	1.000000000000000000e+00	9.526999999999999247e+00
9.000000000000000000e+00	1.000000000000000000e+01	1.000000000000000000e+00	8.638999999999999346e+00
1.000000000000000000e+01	8.000000000000000000e+00	0.000000000000000000e+00	9.673999999999999488e+00
1.100000000000000000e+01	1.000000000000000000e+01	1.000000000000000000e+00	9.090999999999999304e+00
1.200000000000000000e+01	9.000000000000000000e+00	1.000000000000000000e+00	8.438000000000000611e+00
1.300000000000000000e+01	8.000000000000000000e+00	1.000000000000000000e+00	7.666999999999999815e+00
1.400000000000000000e+01	7.000000000000000000e+00	0.000000000000000000e+00	8.444000000000000838e+00
1.500000000000000000e+01	7.000000000000000000e+00	0.000000000000000000e+00	8.910999999999999588e+00
1.600000000000000000e+01	1.000000000000000000e+01	1.000000000000000000e+00	8.634000000000000341e+00
1.700000000000000000e+01	1.000000000000000000e+01	0.000000000000000000e+00	9.239000000000000767e+00
1.800000000000000000e+01	1.100000000000000000e+01	1.000000000000000000e+00	9.053000000000000824e+00
1.900000000000000000e+01	1.100000000000000000e+01	1.000000000000000000e+00	8.913000000000000256e+00
