# Supplementary material for: Use of the perceptual point-spread function to assess dysphotopsias
Source: PLoS One. 2024 Jul 19;19(7):e0306331. doi: 10.1371/journal.pone.0306331 (PMC11259305; doi:10.1371/journal.pone.0306331)
Supplement: S2 File — (ZIP) [file pone.0306331.s002.zip › S2_File/TCZ_OD_000_0.241deg.csv]

# presentation_num	threshold	correct	alpha
0.000000000000000000e+00	9.000000000000000000e+00	0.000000000000000000e+00	1.272199999999999953e+01
1.000000000000000000e+00	1.300000000000000000e+01	1.000000000000000000e+00	1.121799999999999997e+01
2.000000000000000000e+00	1.200000000000000000e+01	1.000000000000000000e+00	1.008500000000000085e+01
3.000000000000000000e+00	1.100000000000000000e+01	1.000000000000000000e+00	9.180999999999999162e+00
4.000000000000000000e+00	9.000000000000000000e+00	1.000000000000000000e+00	7.993000000000000327e+00
5.000000000000000000e+00	8.000000000000000000e+00	1.000000000000000000e+00	6.695000000000000284e+00
6.000000000000000000e+00	7.000000000000000000e+00	1.000000000000000000e+00	5.381999999999999673e+00
7.000000000000000000e+00	6.000000000000000000e+00	0.000000000000000000e+00	7.134999999999999787e+00
8.000000000000000000e+00	8.000000000000000000e+00	1.000000000000000000e+00	6.475999999999999979e+00
9.000000000000000000e+00	6.000000000000000000e+00	0.000000000000000000e+00	7.288000000000000256e+00
1.000000000000000000e+01	8.000000000000000000e+00	0.000000000000000000e+00	8.114000000000000767e+00
1.100000000000000000e+01	9.000000000000000000e+00	0.000000000000000000e+00	8.938000000000000611e+00
1.200000000000000000e+01	1.000000000000000000e+01	1.000000000000000000e+00	8.571999999999999176e+00
1.300000000000000000e+01	1.000000000000000000e+01	1.000000000000000000e+00	8.326000000000000512e+00
1.400000000000000000e+01	9.000000000000000000e+00	1.000000000000000000e+00	8.038000000000000256e+00
1.500000000000000000e+01	7.000000000000000000e+00	0.000000000000000000e+00	8.362999999999999545e+00
1.600000000000000000e+01	1.000000000000000000e+01	0.000000000000000000e+00	8.885999999999999233e+00
1.700000000000000000e+01	1.100000000000000000e+01	1.000000000000000000e+00	8.746000000000000441e+00
1.800000000000000000e+01	1.100000000000000000e+01	1.000000000000000000e+00	8.647999999999999687e+00
1.900000000000000000e+01	9.000000000000000000e+00	1.000000000000000000e+00	8.409000000000000696e+00
