# Supplementary material for: Use of the perceptual point-spread function to assess dysphotopsias
Source: PLoS One. 2024 Jul 19;19(7):e0306331. doi: 10.1371/journal.pone.0306331 (PMC11259305; doi:10.1371/journal.pone.0306331)
Supplement: S2 File — (ZIP) [file pone.0306331.s002.zip › S2_File/KLM_OS_007_6.027deg.csv]

# presentation_num	threshold	correct	alpha
0.000000000000000000e+00	9.000000000000000000e+00	0.000000000000000000e+00	1.272199999999999953e+01
1.000000000000000000e+00	1.300000000000000000e+01	1.000000000000000000e+00	1.121799999999999997e+01
2.000000000000000000e+00	1.200000000000000000e+01	1.000000000000000000e+00	1.008500000000000085e+01
3.000000000000000000e+00	1.100000000000000000e+01	1.000000000000000000e+00	9.180999999999999162e+00
4.000000000000000000e+00	9.000000000000000000e+00	1.000000000000000000e+00	7.993000000000000327e+00
5.000000000000000000e+00	8.000000000000000000e+00	0.000000000000000000e+00	9.367000000000000881e+00
6.000000000000000000e+00	1.000000000000000000e+01	1.000000000000000000e+00	8.829000000000000625e+00
7.000000000000000000e+00	9.000000000000000000e+00	1.000000000000000000e+00	8.263999999999999346e+00
8.000000000000000000e+00	8.000000000000000000e+00	0.000000000000000000e+00	8.910000000000000142e+00
9.000000000000000000e+00	1.000000000000000000e+01	1.000000000000000000e+00	8.669000000000000483e+00
1.000000000000000000e+01	9.000000000000000000e+00	1.000000000000000000e+00	8.361000000000000654e+00
1.100000000000000000e+01	8.000000000000000000e+00	1.000000000000000000e+00	7.939000000000000057e+00
1.200000000000000000e+01	7.000000000000000000e+00	1.000000000000000000e+00	7.304000000000000270e+00
1.300000000000000000e+01	7.000000000000000000e+00	1.000000000000000000e+00	6.604000000000000092e+00
1.400000000000000000e+01	6.000000000000000000e+00	1.000000000000000000e+00	5.762999999999999901e+00
1.500000000000000000e+01	5.000000000000000000e+00	1.000000000000000000e+00	4.884999999999999787e+00
1.600000000000000000e+01	5.000000000000000000e+00	1.000000000000000000e+00	4.161999999999999922e+00
1.700000000000000000e+01	4.000000000000000000e+00	1.000000000000000000e+00	3.504000000000000004e+00
1.800000000000000000e+01	3.000000000000000000e+00	1.000000000000000000e+00	2.920999999999999819e+00
1.900000000000000000e+01	3.000000000000000000e+00	1.000000000000000000e+00	2.462000000000000188e+00
