# Supplementary material for: Use of the perceptual point-spread function to assess dysphotopsias
Source: PLoS One. 2024 Jul 19;19(7):e0306331. doi: 10.1371/journal.pone.0306331 (PMC11259305; doi:10.1371/journal.pone.0306331)
Supplement: S2 File — (ZIP) [file pone.0306331.s002.zip › S2_File/BSZ_OD_006_5.16deg.csv]

# presentation_num	threshold	correct	alpha
0.000000000000000000e+00	9.000000000000000000e+00	1.000000000000000000e+00	5.692000000000000171e+00
1.000000000000000000e+00	6.000000000000000000e+00	1.000000000000000000e+00	3.736000000000000210e+00
2.000000000000000000e+00	4.000000000000000000e+00	0.000000000000000000e+00	6.054000000000000270e+00
3.000000000000000000e+00	7.000000000000000000e+00	0.000000000000000000e+00	8.791999999999999815e+00
4.000000000000000000e+00	1.000000000000000000e+01	1.000000000000000000e+00	7.498000000000000220e+00
5.000000000000000000e+00	8.000000000000000000e+00	1.000000000000000000e+00	6.610999999999999766e+00
6.000000000000000000e+00	7.000000000000000000e+00	0.000000000000000000e+00	7.737000000000000099e+00
7.000000000000000000e+00	9.000000000000000000e+00	1.000000000000000000e+00	7.253000000000000114e+00
8.000000000000000000e+00	8.000000000000000000e+00	1.000000000000000000e+00	6.855000000000000426e+00
9.000000000000000000e+00	7.000000000000000000e+00	1.000000000000000000e+00	6.408999999999999808e+00
1.000000000000000000e+01	6.000000000000000000e+00	1.000000000000000000e+00	5.865000000000000213e+00
1.100000000000000000e+01	5.000000000000000000e+00	1.000000000000000000e+00	5.216000000000000192e+00
1.200000000000000000e+01	5.000000000000000000e+00	1.000000000000000000e+00	4.605999999999999872e+00
1.300000000000000000e+01	4.000000000000000000e+00	1.000000000000000000e+00	3.959000000000000075e+00
1.400000000000000000e+01	3.000000000000000000e+00	1.000000000000000000e+00	3.318999999999999950e+00
1.500000000000000000e+01	3.000000000000000000e+00	1.000000000000000000e+00	2.789000000000000146e+00
1.600000000000000000e+01	3.000000000000000000e+00	1.000000000000000000e+00	2.370000000000000107e+00
1.700000000000000000e+01	2.000000000000000000e+00	1.000000000000000000e+00	1.981999999999999984e+00
1.800000000000000000e+01	4.000000000000000000e+00	1.000000000000000000e+00	1.774000000000000021e+00
1.900000000000000000e+01	4.000000000000000000e+00	1.000000000000000000e+00	1.602000000000000091e+00
