# Supplementary material for: Use of the perceptual point-spread function to assess dysphotopsias
Source: PLoS One. 2024 Jul 19;19(7):e0306331. doi: 10.1371/journal.pone.0306331 (PMC11259305; doi:10.1371/journal.pone.0306331)
Supplement: S2 File — (ZIP) [file pone.0306331.s002.zip › S2_File/RGZ_OD_009_7.675deg.csv]

# presentation_num	threshold	correct	alpha
0.000000000000000000e+00	9.000000000000000000e+00	1.000000000000000000e+00	5.692000000000000171e+00
1.000000000000000000e+00	6.000000000000000000e+00	1.000000000000000000e+00	3.736000000000000210e+00
2.000000000000000000e+00	4.000000000000000000e+00	1.000000000000000000e+00	2.459999999999999964e+00
3.000000000000000000e+00	3.000000000000000000e+00	1.000000000000000000e+00	1.675000000000000044e+00
4.000000000000000000e+00	2.000000000000000000e+00	0.000000000000000000e+00	2.717000000000000082e+00
5.000000000000000000e+00	4.000000000000000000e+00	1.000000000000000000e+00	2.271999999999999797e+00
6.000000000000000000e+00	3.000000000000000000e+00	1.000000000000000000e+00	1.907000000000000028e+00
7.000000000000000000e+00	2.000000000000000000e+00	1.000000000000000000e+00	1.532000000000000028e+00
8.000000000000000000e+00	2.000000000000000000e+00	1.000000000000000000e+00	1.252000000000000002e+00
9.000000000000000000e+00	2.000000000000000000e+00	1.000000000000000000e+00	1.042999999999999927e+00
1.000000000000000000e+01	1.000000000000000000e+00	0.000000000000000000e+00	1.370999999999999996e+00
1.100000000000000000e+01	2.000000000000000000e+00	1.000000000000000000e+00	1.191999999999999948e+00
1.200000000000000000e+01	2.000000000000000000e+00	1.000000000000000000e+00	1.050000000000000044e+00
1.300000000000000000e+01	2.000000000000000000e+00	1.000000000000000000e+00	9.379999999999999449e-01
1.400000000000000000e+01	1.000000000000000000e+00	1.000000000000000000e+00	7.740000000000000213e-01
1.500000000000000000e+01	1.000000000000000000e+00	1.000000000000000000e+00	6.380000000000000115e-01
1.600000000000000000e+01	1.000000000000000000e+00	0.000000000000000000e+00	8.529999999999999805e-01
1.700000000000000000e+01	0.000000000000000000e+00	1.000000000000000000e+00	6.780000000000000471e-01
1.800000000000000000e+01	0.000000000000000000e+00	1.000000000000000000e+00	5.130000000000000115e-01
1.900000000000000000e+01	3.000000000000000000e+00	1.000000000000000000e+00	4.909999999999999920e-01
