# Supplementary material for: Use of the perceptual point-spread function to assess dysphotopsias
Source: PLoS One. 2024 Jul 19;19(7):e0306331. doi: 10.1371/journal.pone.0306331 (PMC11259305; doi:10.1371/journal.pone.0306331)
Supplement: S2 File — (ZIP) [file pone.0306331.s002.zip › S2_File/WJD_OD_001_1.036deg.csv]

# presentation_num	threshold	correct	alpha
0.000000000000000000e+00	9.000000000000000000e+00	1.000000000000000000e+00	5.692000000000000171e+00
1.000000000000000000e+00	6.000000000000000000e+00	1.000000000000000000e+00	3.736000000000000210e+00
2.000000000000000000e+00	4.000000000000000000e+00	1.000000000000000000e+00	2.459999999999999964e+00
3.000000000000000000e+00	3.000000000000000000e+00	1.000000000000000000e+00	1.675000000000000044e+00
4.000000000000000000e+00	2.000000000000000000e+00	0.000000000000000000e+00	2.717000000000000082e+00
5.000000000000000000e+00	4.000000000000000000e+00	1.000000000000000000e+00	2.271999999999999797e+00
6.000000000000000000e+00	3.000000000000000000e+00	0.000000000000000000e+00	3.130999999999999783e+00
7.000000000000000000e+00	4.000000000000000000e+00	0.000000000000000000e+00	4.086999999999999744e+00
8.000000000000000000e+00	6.000000000000000000e+00	0.000000000000000000e+00	5.806000000000000050e+00
9.000000000000000000e+00	8.000000000000000000e+00	1.000000000000000000e+00	5.091000000000000192e+00
1.000000000000000000e+01	6.000000000000000000e+00	1.000000000000000000e+00	4.525000000000000355e+00
1.100000000000000000e+01	6.000000000000000000e+00	0.000000000000000000e+00	5.530000000000000249e+00
1.200000000000000000e+01	8.000000000000000000e+00	0.000000000000000000e+00	6.873000000000000220e+00
1.300000000000000000e+01	1.000000000000000000e+01	0.000000000000000000e+00	8.757999999999999119e+00
1.400000000000000000e+01	1.200000000000000000e+01	0.000000000000000000e+00	1.103800000000000026e+01
1.500000000000000000e+01	1.300000000000000000e+01	0.000000000000000000e+00	1.303700000000000081e+01
1.600000000000000000e+01	1.400000000000000000e+01	1.000000000000000000e+00	1.194299999999999962e+01
1.700000000000000000e+01	1.200000000000000000e+01	1.000000000000000000e+00	1.079899999999999949e+01
1.800000000000000000e+01	1.100000000000000000e+01	0.000000000000000000e+00	1.201399999999999935e+01
1.900000000000000000e+01	1.200000000000000000e+01	1.000000000000000000e+00	1.111200000000000010e+01
