# Supplementary material for: Use of the perceptual point-spread function to assess dysphotopsias
Source: PLoS One. 2024 Jul 19;19(7):e0306331. doi: 10.1371/journal.pone.0306331 (PMC11259305; doi:10.1371/journal.pone.0306331)
Supplement: S2 File — (ZIP) [file pone.0306331.s002.zip › S2_File/KLF_OS_006_5.16deg.csv]

# presentation_num	threshold	correct	alpha
0.000000000000000000e+00	9.000000000000000000e+00	1.000000000000000000e+00	5.692000000000000171e+00
1.000000000000000000e+00	6.000000000000000000e+00	1.000000000000000000e+00	3.736000000000000210e+00
2.000000000000000000e+00	4.000000000000000000e+00	1.000000000000000000e+00	2.459999999999999964e+00
3.000000000000000000e+00	3.000000000000000000e+00	1.000000000000000000e+00	1.675000000000000044e+00
4.000000000000000000e+00	2.000000000000000000e+00	1.000000000000000000e+00	1.135000000000000009e+00
5.000000000000000000e+00	2.000000000000000000e+00	0.000000000000000000e+00	2.040999999999999925e+00
6.000000000000000000e+00	3.000000000000000000e+00	1.000000000000000000e+00	1.671999999999999931e+00
7.000000000000000000e+00	2.000000000000000000e+00	1.000000000000000000e+00	1.336999999999999966e+00
8.000000000000000000e+00	2.000000000000000000e+00	1.000000000000000000e+00	1.096000000000000085e+00
9.000000000000000000e+00	2.000000000000000000e+00	0.000000000000000000e+00	1.592999999999999972e+00
1.000000000000000000e+01	2.000000000000000000e+00	0.000000000000000000e+00	2.008000000000000007e+00
1.100000000000000000e+01	4.000000000000000000e+00	1.000000000000000000e+00	1.897999999999999909e+00
1.200000000000000000e+01	4.000000000000000000e+00	1.000000000000000000e+00	1.828000000000000069e+00
1.300000000000000000e+01	1.000000000000000000e+00	0.000000000000000000e+00	2.021999999999999797e+00
1.400000000000000000e+01	4.000000000000000000e+00	1.000000000000000000e+00	1.971999999999999975e+00
1.500000000000000000e+01	1.000000000000000000e+00	1.000000000000000000e+00	1.739999999999999991e+00
1.600000000000000000e+01	1.000000000000000000e+00	1.000000000000000000e+00	1.485999999999999988e+00
1.700000000000000000e+01	1.000000000000000000e+00	1.000000000000000000e+00	1.245999999999999996e+00
1.800000000000000000e+01	1.000000000000000000e+00	0.000000000000000000e+00	1.467999999999999972e+00
1.900000000000000000e+01	1.000000000000000000e+00	1.000000000000000000e+00	1.250999999999999890e+00
