# Supplementary material for: Use of the perceptual point-spread function to assess dysphotopsias
Source: PLoS One. 2024 Jul 19;19(7):e0306331. doi: 10.1371/journal.pone.0306331 (PMC11259305; doi:10.1371/journal.pone.0306331)
Supplement: S2 File — (ZIP) [file pone.0306331.s002.zip › S2_File/PDW_OS_000_0.241deg.csv]

# presentation_num	threshold	correct	alpha
0.000000000000000000e+00	9.000000000000000000e+00	0.000000000000000000e+00	1.272199999999999953e+01
1.000000000000000000e+00	1.300000000000000000e+01	1.000000000000000000e+00	1.121799999999999997e+01
2.000000000000000000e+00	1.200000000000000000e+01	0.000000000000000000e+00	1.330300000000000082e+01
3.000000000000000000e+00	1.400000000000000000e+01	1.000000000000000000e+00	1.250799999999999912e+01
4.000000000000000000e+00	1.400000000000000000e+01	1.000000000000000000e+00	1.203200000000000003e+01
5.000000000000000000e+00	1.200000000000000000e+01	1.000000000000000000e+00	1.134600000000000009e+01
6.000000000000000000e+00	1.200000000000000000e+01	1.000000000000000000e+00	1.079599999999999937e+01
7.000000000000000000e+00	1.100000000000000000e+01	1.000000000000000000e+00	1.011299999999999955e+01
8.000000000000000000e+00	1.000000000000000000e+01	1.000000000000000000e+00	9.257999999999999119e+00
9.000000000000000000e+00	9.000000000000000000e+00	0.000000000000000000e+00	1.020800000000000018e+01
1.000000000000000000e+01	1.000000000000000000e+01	0.000000000000000000e+00	1.081499999999999950e+01
1.100000000000000000e+01	1.100000000000000000e+01	1.000000000000000000e+00	1.044800000000000040e+01
1.200000000000000000e+01	1.100000000000000000e+01	1.000000000000000000e+00	1.015600000000000058e+01
1.300000000000000000e+01	1.000000000000000000e+01	1.000000000000000000e+00	9.766000000000000014e+00
1.400000000000000000e+01	9.000000000000000000e+00	0.000000000000000000e+00	1.015199999999999925e+01
1.500000000000000000e+01	1.000000000000000000e+01	1.000000000000000000e+00	9.849999999999999645e+00
1.600000000000000000e+01	1.000000000000000000e+01	1.000000000000000000e+00	9.574999999999999289e+00
1.700000000000000000e+01	8.000000000000000000e+00	0.000000000000000000e+00	9.813000000000000611e+00
1.800000000000000000e+01	1.100000000000000000e+01	1.000000000000000000e+00	9.698000000000000398e+00
1.900000000000000000e+01	1.100000000000000000e+01	1.000000000000000000e+00	9.606999999999999318e+00
