# Supplementary material for: Use of the perceptual point-spread function to assess dysphotopsias
Source: PLoS One. 2024 Jul 19;19(7):e0306331. doi: 10.1371/journal.pone.0306331 (PMC11259305; doi:10.1371/journal.pone.0306331)
Supplement: S2 File — (ZIP) [file pone.0306331.s002.zip › S2_File/WJD_OD_000_0.241deg.csv]

# presentation_num	threshold	correct	alpha
0.000000000000000000e+00	9.000000000000000000e+00	0.000000000000000000e+00	1.272199999999999953e+01
1.000000000000000000e+00	1.300000000000000000e+01	0.000000000000000000e+00	1.476600000000000001e+01
2.000000000000000000e+00	1.500000000000000000e+01	0.000000000000000000e+00	1.580199999999999960e+01
3.000000000000000000e+00	1.600000000000000000e+01	0.000000000000000000e+00	1.634900000000000020e+01
4.000000000000000000e+00	1.600000000000000000e+01	0.000000000000000000e+00	1.661400000000000077e+01
5.000000000000000000e+00	1.600000000000000000e+01	1.000000000000000000e+00	1.641199999999999903e+01
6.000000000000000000e+00	1.600000000000000000e+01	1.000000000000000000e+00	1.617999999999999972e+01
7.000000000000000000e+00	1.600000000000000000e+01	0.000000000000000000e+00	1.644200000000000017e+01
8.000000000000000000e+00	1.600000000000000000e+01	0.000000000000000000e+00	1.662199999999999989e+01
9.000000000000000000e+00	1.600000000000000000e+01	0.000000000000000000e+00	1.674899999999999878e+01
1.000000000000000000e+01	1.600000000000000000e+01	0.000000000000000000e+00	1.683699999999999974e+01
1.100000000000000000e+01	1.600000000000000000e+01	0.000000000000000000e+00	1.689699999999999847e+01
1.200000000000000000e+01	1.600000000000000000e+01	0.000000000000000000e+00	1.693599999999999994e+01
1.300000000000000000e+01	1.600000000000000000e+01	0.000000000000000000e+00	1.696099999999999852e+01
1.400000000000000000e+01	1.600000000000000000e+01	0.000000000000000000e+00	1.697700000000000031e+01
1.500000000000000000e+01	1.600000000000000000e+01	0.000000000000000000e+00	1.698600000000000065e+01
1.600000000000000000e+01	1.600000000000000000e+01	0.000000000000000000e+00	1.699200000000000088e+01
1.700000000000000000e+01	1.600000000000000000e+01	0.000000000000000000e+00	1.699500000000000099e+01
1.800000000000000000e+01	1.600000000000000000e+01	0.000000000000000000e+00	1.699699999999999989e+01
1.900000000000000000e+01	1.600000000000000000e+01	0.000000000000000000e+00	1.699800000000000111e+01
