# Supplementary material for: Use of the perceptual point-spread function to assess dysphotopsias
Source: PLoS One. 2024 Jul 19;19(7):e0306331. doi: 10.1371/journal.pone.0306331 (PMC11259305; doi:10.1371/journal.pone.0306331)
Supplement: S2 File — (ZIP) [file pone.0306331.s002.zip › S2_File/BSZ_OD_001_1.036deg.csv]

# presentation_num	threshold	correct	alpha
0.000000000000000000e+00	9.000000000000000000e+00	1.000000000000000000e+00	5.692000000000000171e+00
1.000000000000000000e+00	6.000000000000000000e+00	0.000000000000000000e+00	9.089999999999999858e+00
2.000000000000000000e+00	1.100000000000000000e+01	1.000000000000000000e+00	7.774000000000000021e+00
3.000000000000000000e+00	9.000000000000000000e+00	1.000000000000000000e+00	6.897999999999999687e+00
4.000000000000000000e+00	7.000000000000000000e+00	1.000000000000000000e+00	5.990999999999999659e+00
5.000000000000000000e+00	6.000000000000000000e+00	1.000000000000000000e+00	5.107999999999999652e+00
6.000000000000000000e+00	5.000000000000000000e+00	0.000000000000000000e+00	6.108999999999999986e+00
7.000000000000000000e+00	7.000000000000000000e+00	0.000000000000000000e+00	7.073000000000000398e+00
8.000000000000000000e+00	8.000000000000000000e+00	0.000000000000000000e+00	8.089999999999999858e+00
9.000000000000000000e+00	1.000000000000000000e+01	0.000000000000000000e+00	9.618000000000000327e+00
1.000000000000000000e+01	1.200000000000000000e+01	0.000000000000000000e+00	1.165399999999999991e+01
1.100000000000000000e+01	1.300000000000000000e+01	1.000000000000000000e+00	1.075000000000000000e+01
1.200000000000000000e+01	1.200000000000000000e+01	1.000000000000000000e+00	1.005799999999999983e+01
1.300000000000000000e+01	1.100000000000000000e+01	1.000000000000000000e+00	9.474999999999999645e+00
1.400000000000000000e+01	1.100000000000000000e+01	1.000000000000000000e+00	9.048000000000000043e+00
1.500000000000000000e+01	9.000000000000000000e+00	1.000000000000000000e+00	8.516000000000000014e+00
1.600000000000000000e+01	1.100000000000000000e+01	1.000000000000000000e+00	8.262999999999999901e+00
1.700000000000000000e+01	8.000000000000000000e+00	0.000000000000000000e+00	8.823000000000000398e+00
1.800000000000000000e+01	1.200000000000000000e+01	1.000000000000000000e+00	8.682000000000000384e+00
1.900000000000000000e+01	8.000000000000000000e+00	1.000000000000000000e+00	8.234999999999999432e+00
