# Supplementary material for: Use of the perceptual point-spread function to assess dysphotopsias
Source: PLoS One. 2024 Jul 19;19(7):e0306331. doi: 10.1371/journal.pone.0306331 (PMC11259305; doi:10.1371/journal.pone.0306331)
Supplement: S2 File — (ZIP) [file pone.0306331.s002.zip › S2_File/BSZ_OS_000_0.241deg.csv]

# presentation_num	threshold	correct	alpha
0.000000000000000000e+00	9.000000000000000000e+00	0.000000000000000000e+00	1.272199999999999953e+01
1.000000000000000000e+00	1.300000000000000000e+01	0.000000000000000000e+00	1.476600000000000001e+01
2.000000000000000000e+00	1.500000000000000000e+01	0.000000000000000000e+00	1.580199999999999960e+01
3.000000000000000000e+00	1.600000000000000000e+01	0.000000000000000000e+00	1.634900000000000020e+01
4.000000000000000000e+00	1.600000000000000000e+01	1.000000000000000000e+00	1.606200000000000117e+01
5.000000000000000000e+00	1.600000000000000000e+01	1.000000000000000000e+00	1.576099999999999923e+01
6.000000000000000000e+00	1.600000000000000000e+01	1.000000000000000000e+00	1.547400000000000020e+01
7.000000000000000000e+00	1.500000000000000000e+01	1.000000000000000000e+00	1.507000000000000028e+01
8.000000000000000000e+00	1.500000000000000000e+01	1.000000000000000000e+00	1.467600000000000016e+01
9.000000000000000000e+00	1.400000000000000000e+01	1.000000000000000000e+00	1.416999999999999993e+01
1.000000000000000000e+01	1.400000000000000000e+01	1.000000000000000000e+00	1.365799999999999947e+01
1.100000000000000000e+01	1.300000000000000000e+01	1.000000000000000000e+00	1.302200000000000024e+01
1.200000000000000000e+01	1.200000000000000000e+01	0.000000000000000000e+00	1.362800000000000011e+01
1.300000000000000000e+01	1.300000000000000000e+01	1.000000000000000000e+00	1.312599999999999945e+01
1.400000000000000000e+01	1.200000000000000000e+01	1.000000000000000000e+00	1.254100000000000037e+01
1.500000000000000000e+01	1.100000000000000000e+01	1.000000000000000000e+00	1.186700000000000088e+01
1.600000000000000000e+01	1.100000000000000000e+01	0.000000000000000000e+00	1.250300000000000011e+01
1.700000000000000000e+01	1.100000000000000000e+01	0.000000000000000000e+00	1.294800000000000040e+01
1.800000000000000000e+01	1.600000000000000000e+01	1.000000000000000000e+00	1.281600000000000072e+01
1.900000000000000000e+01	1.200000000000000000e+01	1.000000000000000000e+00	1.238599999999999923e+01
