# Supplementary material for: Use of the perceptual point-spread function to assess dysphotopsias
Source: PLoS One. 2024 Jul 19;19(7):e0306331. doi: 10.1371/journal.pone.0306331 (PMC11259305; doi:10.1371/journal.pone.0306331)
Supplement: S2 File — (ZIP) [file pone.0306331.s002.zip › S2_File/KLM_OS_003_2.706deg.csv]

# presentation_num	threshold	correct	alpha
0.000000000000000000e+00	9.000000000000000000e+00	1.000000000000000000e+00	5.692000000000000171e+00
1.000000000000000000e+00	6.000000000000000000e+00	1.000000000000000000e+00	3.736000000000000210e+00
2.000000000000000000e+00	4.000000000000000000e+00	0.000000000000000000e+00	6.054000000000000270e+00
3.000000000000000000e+00	7.000000000000000000e+00	1.000000000000000000e+00	4.975999999999999979e+00
4.000000000000000000e+00	6.000000000000000000e+00	1.000000000000000000e+00	4.334999999999999964e+00
5.000000000000000000e+00	5.000000000000000000e+00	1.000000000000000000e+00	3.789000000000000146e+00
6.000000000000000000e+00	4.000000000000000000e+00	1.000000000000000000e+00	3.209000000000000075e+00
7.000000000000000000e+00	3.000000000000000000e+00	1.000000000000000000e+00	2.576999999999999957e+00
8.000000000000000000e+00	3.000000000000000000e+00	1.000000000000000000e+00	2.085999999999999854e+00
9.000000000000000000e+00	2.000000000000000000e+00	0.000000000000000000e+00	2.693999999999999950e+00
1.000000000000000000e+01	3.000000000000000000e+00	1.000000000000000000e+00	2.325000000000000178e+00
1.100000000000000000e+01	2.000000000000000000e+00	1.000000000000000000e+00	1.919000000000000039e+00
1.200000000000000000e+01	2.000000000000000000e+00	1.000000000000000000e+00	1.590000000000000080e+00
1.300000000000000000e+01	2.000000000000000000e+00	0.000000000000000000e+00	2.019000000000000128e+00
1.400000000000000000e+01	3.000000000000000000e+00	1.000000000000000000e+00	1.832999999999999963e+00
1.500000000000000000e+01	1.000000000000000000e+00	0.000000000000000000e+00	2.080000000000000071e+00
1.600000000000000000e+01	3.000000000000000000e+00	1.000000000000000000e+00	1.931999999999999940e+00
1.700000000000000000e+01	1.000000000000000000e+00	1.000000000000000000e+00	1.657000000000000028e+00
1.800000000000000000e+01	1.000000000000000000e+00	1.000000000000000000e+00	1.391000000000000014e+00
1.900000000000000000e+01	1.000000000000000000e+00	1.000000000000000000e+00	1.157999999999999918e+00
